# Supplementary material for: Virome drift in ulcerative colitis patients: faecal microbiota transplantation results in minimal phage engraftment dominated by microviruses
Source: Gut Microbes. 2025 May 15;17(1):2499575. doi: 10.1080/19490976.2025.2499575 (PMC12087655; doi:10.1080/19490976.2025.2499575)
Supplement: Supplemental Material [file KGMI_A_2499575_SM1113.zip]

Archive with 2 entries (2 files):
- Main_Document__3__Supp.docx
- Supplementary_Table.xlsx
