# Supplementary material for: Virome drift in ulcerative colitis patients: faecal microbiota transplantation results in minimal phage engraftment dominated by microviruses
Source: Gut Microbes. 2025 May 15;17(1):2499575. doi: 10.1080/19490976.2025.2499575 (PMC12087655; doi:10.1080/19490976.2025.2499575)
Supplement: Supplemental Material [file KGMI_A_2499575_SM1113.zip › Supplementary_Table.xlsx]

## Sheet: Legend
Table	Legend
Supplementary Table 1	Summary table and clinical metadata of longitudinal fecal microbiota transplantation (FMT) treated UC cohort (n=320). Sample identifier, Patient identifier, Disease status [Ulcerative colitis/Healthy], Disease location [E1, E2, E3], FMT treatment profile [patient (-autologous), patient (-allogenic), patient (-baseline), donor (-allogenic) and donor (-autologous)], FMT treatment donor, Timepoints,…
Supplementary Table 2	Characteristics of the eukaryotic gut virome in the samples of the UC cohort (n=304). A total of 34 eukaryotic viruses can be found in a minority of samples (n=93, prop=29.1%) and a majority of individuals (41, prop=71.9%). Abbreviations: Viral class, Viral order, Viral family, Viral genus, Viral species, Eukaryotic host cell (Host), Length [kb], Reads [#], Percentage reads [%], average nucleotid…
Supplementary Table 3	Characteristics of the most common eukaryotic viral families detected in the longitudinal UC cohort (n=304). Abbreviations: Viral family, Viral genus, Viral species, Eukaryotic host cell (Host), NR-contigs [kb], Reads [#], Best alignment score [0-1] and eukaryotic viral presence (presence) [#/%]
Supplementary Table 4	Non-redundant explanatory power of metadata variables to genus-level gut phageome variation (univariate and multivariate dbRDA) of samples in the complete UC cohort (n=301, genus-level, dbRDA, Bray-Curtis dissimilarity, strata=patient identifier, adjusted for multiple testing (AdjP, BH method))
Supplementary Table 5	Non-redundant explanatory power of metadata variables to genus-level gut phageome variation (univariate and multivariate dbRDA) of samples in the FMT-untreated UC cohort (n=42, genus-level, dbRDA, Bray-Curtis dissimilarity, strata=patient identifier, adjusted for multiple testing (AdjP, BH method))
Supplementary Table 6	Non-redundant explanatory power of metadata variables to genus-level gut phageome variation (univariate and multivariate dbRDA) of samples in the FMT-treated UC cohort (n=139, genus-level, dbRDA, Bray-Curtis dissimilarity, strata=patient identifier, adjusted for multiple testing (AdjP, BH method))
Supplementary Table 7	Associaton between covariates and FMT treatment [autologous FMT/allogenic FMT] of samples in the FMT-treated UC cohort (n=139, generalized linear mixed-effect model, adjusted for multiple testing (AdjP, BH method))
Supplementary Table 8	Comparison of Bray-Curtis dissimilarity index (to donor) across timepoints (w0, w4, w8, w12, m6 and m12) in the FMT-treated UC cohort. The reference timepoint is w0, acting as the baseline for comparison, with signifcance levels indicating differences in Bray-Curtis dissimilarity relative to this baseline (linear mixed-effect model accounting for patient ID, adjusted for multiple testing (AdjP, B…
Supplementary Table 9	Comparison of shared donor genera across timepoints (w0, w4, w8, w12, m6 and M12) in the FMT-treated UC cohort. The reference timepoints is w0, acting as the baseline for comparison, with significance levels indicating differences in the shared donor genera relative to this baseline (linear mixed-effect model accounting for patient ID, adjusted for multiple testing (AdjP, BH method))
Supplementary Table 10	Comparison of Bray-Curtis dissimilarity index (to donor) and shared donor genera for a given timepoint (w0, w4, w8, w12, m6 and m12) between endoscopic outcome (remission/non-remission) in the allogenic FMT-treated UC cohort (Mann-Whitney U test, adjusted for multiple testing (AdjP, BH method))
Supplementary Table 11	Characteristics of the most transplanted viral genera (transplanted in ≥20% of patients)
Supplementary Table 12	Cluster (viral community type) assignment results from the Dirichlet Multinomial Mixtures (DMM) clustering in complete UC cohort (n=301, genus-level)
Supplementary Table 13	Viral community type (VCT) characteristics. Relative abundance (RA) of phage composition, phage lifestyle and host prediction between viral community types in the complete UC cohort (n=301, linear mixed-effect model accounting for patient ID, adjusted for multiple testing (AdjP, BH method)).
Supplementary Table 14	Viral community type (VCT) characteristics. Relative abundance (RA) of phage composition, phage lifestyle and host prediction between viral community types in the complete UC cohort (n=301, linear mixed-effect model accounting for patient ID, adjusted for multiple testing (AdjP, BH method)).
Supplementary Table 15	Association between various covariates (FMT treatment type, timepoints and endoscopic outcome) and viral community type CrM (generalized linear mixed-effect model account for patient ID, adjusted for multiple testing (AdjP, BH method))

## Sheet: Supplementary Table 1
Summary table of patients and donors in UC cohort (n=320)								Summary table of baseline characteristics of UC cohort (n=57)
UC Patient samples (n=197)	Timepoint			Donor samples (n=123)	All individuals	All timepoints		Baseline characteristics	Disease location			Sex		Age	Disease duration	BMI	Smoking	Family history of UC	Endoscopic outome (%)
FMT treatment	Baseline	Primary endpoint	Total	Donor type	Total	Total		UC cohort (n=57)	E1: Proctitis (%)	E2: Left-sided colitis (%)	E3: Extensive colitis (%)	Male (%)	Female (%)	Mean (SD)	Mean (SD)	Mean (SD)	Active	Disease presence (%)	Remission	Non-remission
Autologous FMT	23	23	46	Autologous FMT	19	69		UC patients [-autologous FMT] (n=23)	5 (21.7%)	14 (60.9%)	4 (17.4%)	14 (60.9%	9 (39.1%)	50.6 (11.6)	9.3 (7.9)	25.3 (4.5)	1 (4.35%)	6 (26.1%)	6 (26.1%)	17 (73.9%)
Allogenic FMT	21	21	42	Allogenic FMT	13	54		UC patients [-allogenic] (n=21)	2 (9.52%)	12 (57.1%)	7 (33.3%)	8 (38.1%)	13 (61.9%)	47.0 (12.7)	11.3 (10.1)	25.8 (5.4)	2 (9.52%)	2 (9.52%)	5 (23.8%)	16 (76.2%)
Open-label allogenic FMT	6	6	12					P-value	0.340			0.227		0.339	0.678	0.830	0.130	0.302	1.00
Total	50	50	100	Total	32	123
Metadata per sample (n=320)
Sample identifier	Patient identifier	Disease status	Disease location	FMT treatment profile	FMT treatment donor	Timepoints	Age	BMI	Sex	Disease duration	Smoking	Family history of UC	Extra-intestinal manifestation	Bacterial cellcount	CRP	Hemoglobin	Fecal moisture	Calprotectin	Enterotypes	Endoscopic outcome	Number of concomitant IBD treatments	5-aminosalicylates (-concomitant)	Steroid (-concomitant)	Thiopurine (-concomitant)	Biologicals (-concomitant)
P16_w0	Patient 1	Ulcerative colitis	E2	Patient (-baseline)	No treatment	Baseline	60-69	33.9506	Female	7	No	No	No	1.29356e+12	4.3	NA	NA	NA	NA	No Endoscopic remission	1	No treatment	No treatment	No treatment	Treatment
P16_w8	Patient 1	Ulcerative colitis	E2	Patient (-allogenic)	Allogenic donor 5	Week 8	60-69	33.9506	Female	7	No	No	No	3.68069e+11	NA	14.6	NA	NA	NA	No Endoscopic remission	1	No treatment	No treatment	No treatment	Treatment
P16_w12	Patient 1	Ulcerative colitis	E2	Patient (-allogenic)	Allogenic donor 5	Week 12	60-69	33.9506	Female	7	No	No	Yes	4.95503e+11	NA	NA	NA	NA	NA	No Endoscopic remission	1	No treatment	No treatment	No treatment	Treatment
P21_w0	Patient 2	Ulcerative colitis	E3	Patient (-baseline)	No treatment	Baseline	40-49	32.3133	Female	8	No	No	Yes	9.27629e+11	4.8	14.5	86.8269	1800	Bacteroides 1	Endoscopic remission	No treatment	No treatment	No treatment	No treatment	No treatment
P21_w4	Patient 2	Ulcerative colitis	E3	Patient (-allogenic)	Allogenic donor 1	Week 4	40-49	32.3133	Female	8	No	No	Yes	1.2423e+11	4.5	14.8	89.901	1150.17	Bacteroides 1	Endoscopic remission	No treatment	No treatment	No treatment	No treatment	No treatment
P21_w8	Patient 2	Ulcerative colitis	E3	Patient (-allogenic)	Allogenic donor 1	Week 8	40-49	32.3133	Female	8	No	No	Yes	1.29299e+11	3.6	15.3	76.25	508.707	Bacteroides 1	Endoscopic remission	No treatment	No treatment	No treatment	No treatment	No treatment
P21_w12	Patient 2	Ulcerative colitis	E3	Patient (-allogenic)	Allogenic donor 1	Week 12	40-49	32.3133	Female	8	No	No	Yes	2.80984e+11	6.8	15.5	82.16	1800	Bacteroides 1	Endoscopic remission	No treatment	No treatment	No treatment	No treatment	No treatment
P21_m6	Patient 2	Ulcerative colitis	E3	Patient (-allogenic)	Allogenic donor 1	Month 6	40-49	32.3133	Female	8	No	No	Yes	1.02632e+11	7.9	15.3	89.8437	1082.62	Bacteroides 2	Endoscopic remission	No treatment	No treatment	No treatment	No treatment	No treatment
P21_m12	Patient 2	Ulcerative colitis	E3	Patient (-allogenic)	Allogenic donor 1	Month 12	40-49	32.3133	Female	8	No	No	Yes	3.01882e+11	7.3	15.5	88.778	1059.87	Bacteroides 1	Endoscopic remission	1	No treatment	Treatment	No treatment	No treatment
P24_w0	Patient 3	Ulcerative colitis	E3	Patient (-baseline)	No treatment	Baseline	30-39	21.8247	Female	13	No	Yes	No	5.14996e+11	14.2	13.4	88.3908	115.175	Bacteroides 1	No Endoscopic remission	2	Treatment	Treatment	No treatment	No treatment
P24_w4	Patient 3	Ulcerative colitis	E3	Patient (-allogenic)	Allogenic donor 2	Week 4	30-39	21.8247	Female	13	No	Yes	No	6.79761e+11	28.9	13.1	84.5	1800	Bacteroides 1	No Endoscopic remission	2	Treatment	Treatment	No treatment	No treatment
P24_w8	Patient 3	Ulcerative colitis	E3	Patient (-allogenic)	Allogenic donor 2	Week 8	30-39	21.8247	Female	13	No	Yes	No	3.85767e+11	55.8	12.9	86.6418	1800	Bacteroides 1	No Endoscopic remission	2	Treatment	Treatment	No treatment	No treatment
P25_w0	Patient 4	Ulcerative colitis	E2	Patient (-baseline)	No treatment	Baseline	60-69	NA	Female	20	No	No	Yes	9.54927e+11	15.9	14.7	74.4231	518.37	Ruminococcus	No Endoscopic remission	No treatment	No treatment	No treatment	No treatment	No treatment
P25_w4	Patient 4	Ulcerative colitis	E2	Patient (-allogenic)	Allogenic donor 4	Week 4	60-69	NA	Female	20	No	No	Yes	9.96318e+11	5.8	14.8	73.5833	1800	Ruminococcus	No Endoscopic remission	No treatment	No treatment	No treatment	No treatment	No treatment
P25_w8	Patient 4	Ulcerative colitis	E2	Patient (-allogenic)	Allogenic donor 4	Week 8	60-69	NA	Female	20	No	No	Yes	9.34797e+11	10.6	14.8	68.7121	1170.82	Ruminococcus	No Endoscopic remission	No treatment	No treatment	No treatment	No treatment	No treatment
P38_w0	Patient 5	Ulcerative colitis	E3	Patient (-baseline)	No treatment	Baseline	30-39	35.2617	Male	4	No	No	NA	3.70615e+10	9.7	13.3	88.2353	1800	Bacteroides 2	No Endoscopic remission	1	No treatment	No treatment	No treatment	Treatment
P38_w4	Patient 5	Ulcerative colitis	E3	Patient (-allogenic)	Allogenic donor 11	Week 4	30-39	35.2617	Male	4	No	No	NA	2.43285e+10	9.4	14.8	90.1515	1800	Bacteroides 2	No Endoscopic remission	1	No treatment	No treatment	No treatment	Treatment
P38_w8	Patient 5	Ulcerative colitis	E3	Patient (-allogenic)	Allogenic donor 11	Week 8	30-39	35.2617	Male	4	No	No	NA	2.87444e+10	4.7	14.0	92.5	1233.24	Bacteroides 2	No Endoscopic remission	1	No treatment	No treatment	No treatment	Treatment
P38_w12	Patient 5	Ulcerative colitis	E3	Patient (-allogenic)	Allogenic donor 11	Week 12	30-39	35.2617	Male	4	No	No	NA	4.87863e+10	NA	15.2	89.5522	1800	Bacteroides 2	No Endoscopic remission	No treatment	No treatment	No treatment	No treatment	No treatment
P47_w0	Patient 6	Ulcerative colitis	E3	Patient (-baseline)	No treatment	Baseline	30-39	25.0811	Female	13	Yes	No	Yes	2.39693e+11	0.6	12.7	80.7692	870.746	Bacteroides 2	No Endoscopic remission	1	Treatment	No treatment	No treatment	No treatment
P47_w4	Patient 6	Ulcerative colitis	E3	Patient (-allogenic)	Allogenic donor 1	Week 4	30-39	25.0811	Female	13	Yes	No	Yes	3.34046e+11	1.4	13.3	80.9524	283.307	Bacteroides 2	No Endoscopic remission	1	Treatment	No treatment	No treatment	No treatment
P47_w8	Patient 6	Ulcerative colitis	E3	Patient (-allogenic)	Allogenic donor 1	Week 8	30-39	25.0811	Female	13	Yes	No	Yes	3.72017e+11	1.3	13.7	82.3529	1331.73	Prevotella	No Endoscopic remission	1	Treatment	No treatment	No treatment	No treatment
P47_w12	Patient 6	Ulcerative colitis	E3	Patient (-allogenic)	Allogenic donor 1	Week 12	30-39	25.0811	Female	13	Yes	No	Yes	2.56021e+11	4.8	14.1	80.4348	1276.93	Prevotella	No Endoscopic remission	1	Treatment	No treatment	No treatment	No treatment
P48_w0	Patient 7	Ulcerative colitis	E3	Patient (-baseline)	No treatment	Baseline	40-49	23.7728	Female	11	No	No	No	6.8526e+10	5.6	15.1	82.4427	333.491	Bacteroides 2	No Endoscopic remission	1	No treatment	No treatment	No treatment	Treatment
P48_w4	Patient 7	Ulcerative colitis	E3	Patient (-allogenic)	Allogenic donor 2	Week 4	40-49	23.7728	Female	11	No	No	No	3.06876e+11	2.5	15.1	81.9549	666.624	Bacteroides 1	No Endoscopic remission	1	No treatment	No treatment	No treatment	Treatment
P48_w8	Patient 7	Ulcerative colitis	E3	Patient (-allogenic)	Allogenic donor 2	Week 8	40-49	23.7728	Female	11	No	No	No	3.91003e+10	2.7	16.2	79.0698	53.4387	Bacteroides 2	No Endoscopic remission	1	No treatment	No treatment	No treatment	Treatment
P48_w12	Patient 7	Ulcerative colitis	E3	Patient (-allogenic)	Allogenic donor 2	Week 12	40-49	23.7728	Female	11	No	No	No	2.33105e+11	NA	NA	77.9412	562.388	Bacteroides 1	No Endoscopic remission	1	No treatment	No treatment	No treatment	Treatment
P48_m6	Patient 7	Ulcerative colitis	E3	Patient (-allogenic)	Allogenic donor 2	Month 6	40-49	23.7728	Female	11	No	No	No	3.10992e+11	1.1	14.6	70.5618	115.749	Bacteroides 2	No Endoscopic remission	1	No treatment	No treatment	No treatment	Treatment
P49_w0	Patient 8	Ulcerative colitis	E2	Patient (-baseline)	No treatment	Baseline	50-59	20.8897	Male	17	No	No	No	2.90244e+11	0.6	13.3	67.6923	1800	Bacteroides 1	No Endoscopic remission	2	Treatment	Treatment	No treatment	No treatment
P49_w4	Patient 8	Ulcerative colitis	E2	Patient (-allogenic)	Allogenic donor 5	Week 4	50-59	20.8897	Male	17	No	No	No	2.32328e+11	0.3	12.4	81.8182	1111.48	Bacteroides 1	No Endoscopic remission	2	Treatment	Treatment	No treatment	No treatment
P49_w8	Patient 8	Ulcerative colitis	E2	Patient (-allogenic)	Allogenic donor 5	Week 8	50-59	20.8897	Male	17	No	No	No	3.13187e+11	0.3	14.0	81.3953	1021.57	Bacteroides 1	No Endoscopic remission	2	Treatment	Treatment	No treatment	No treatment
P49_w12	Patient 8	Ulcerative colitis	E2	Patient (-allogenic)	Allogenic donor 5	Week 12	50-59	20.8897	Male	17	No	No	No	2.36192e+11	0.3	12.8	80.315	1299.8	Bacteroides 1	No Endoscopic remission	2	Treatment	Treatment	No treatment	No treatment
P49_m6	Patient 8	Ulcerative colitis	E2	Patient (-allogenic)	Allogenic donor 5	Month 6	50-59	20.8897	Male	17	No	No	No	1.24056e+11	0.3	12.3	79.8917	43.2359	Bacteroides 1	No Endoscopic remission	2	Treatment	Treatment	No treatment	No treatment
P49_m12	Patient 8	Ulcerative colitis	E2	Patient (-allogenic)	Allogenic donor 5	Month 12	50-59	20.8897	Male	17	No	No	No	4.49706e+11	0.4	12.4	81.3008	30	Bacteroides 1	No Endoscopic remission	2	Treatment	Treatment	No treatment	No treatment
P55_w0	Patient 9	Ulcerative colitis	E2	Patient (-baseline)	No treatment	Baseline	30-39	21.436	Female	5	No	No	No	2.17867e+11	0.3	13.9	80.916	92.6422	Bacteroides 2	Endoscopic remission	No treatment	No treatment	No treatment	No treatment	No treatment
P55_w4	Patient 9	Ulcerative colitis	E2	Patient (-allogenic)	Allogenic donor 12	Week 4	30-39	21.436	Female	5	No	No	No	3.92686e+11	0.3	14.6	75	31.0105	Bacteroides 1	Endoscopic remission	No treatment	No treatment	No treatment	No treatment	No treatment
P55_w8	Patient 9	Ulcerative colitis	E2	Patient (-allogenic)	Allogenic donor 12	Week 8	30-39	21.436	Female	5	No	No	No	7.72598e+10	0.4	14.2	90.9036	30	Bacteroides 1	Endoscopic remission	No treatment	No treatment	No treatment	No treatment	No treatment
P55_w12	Patient 9	Ulcerative colitis	E2	Patient (-allogenic)	Allogenic donor 12	Week 12	30-39	21.436	Female	5	No	No	No	2.7481e+11	21.2	14.4	82.963	57.615	Bacteroides 1	Endoscopic remission	No treatment	No treatment	No treatment	No treatment	No treatment
P55_m6	Patient 9	Ulcerative colitis	E2	Patient (-allogenic)	Allogenic donor 12	Month 6	30-39	21.436	Female	5	No	No	No	1.81162e+11	0.4	14.2	NA	NA	NA	Endoscopic remission	No treatment	No treatment	No treatment	No treatment	No treatment
P55_m12	Patient 9	Ulcerative colitis	E2	Patient (-allogenic)	Allogenic donor 12	Month 12	30-39	21.436	Female	5	No	No	No	2.04778e+11	0.6	14.7	81.5171	37.0442	Bacteroides 1	Endoscopic remission	No treatment	No treatment	No treatment	No treatment	No treatment
P56_w0	Patient 10	Ulcerative colitis	E3	Patient (-baseline)	No treatment	Baseline	60-69	24.4118	Male	39	No	No	No	5.41864e+11	31.7	13.6	83.5165	1353.94	Bacteroides 2	No Endoscopic remission	1	Treatment	No treatment	No treatment	No treatment
P56_w4	Patient 10	Ulcerative colitis	E3	Patient (-allogenic)	Allogenic donor 13	Week 4	60-69	24.4118	Male	39	No	No	No	4.47444e+11	19.6	13.8	81.9672	1624.94	Ruminococcus	No Endoscopic remission	1	Treatment	No treatment	No treatment	No treatment
P56_w8	Patient 10	Ulcerative colitis	E3	Patient (-allogenic)	Allogenic donor 13	Week 8	60-69	24.4118	Male	39	No	No	No	4.17206e+11	9.2	14.3	NA	NA	NA	No Endoscopic remission	1	Treatment	No treatment	No treatment	No treatment
P56_w12	Patient 10	Ulcerative colitis	E3	Patient (-allogenic)	Allogenic donor 13	Week 12	60-69	24.4118	Male	39	No	No	No	4.28628e+11	8.6	13.7	67.533	985.586	Bacteroides 1	No Endoscopic remission	2	Treatment	No treatment	No treatment	Treatment
P56_m6	Patient 10	Ulcerative colitis	E3	Patient (-allogenic)	Allogenic donor 13	Month 6	60-69	24.4118	Male	39	No	No	No	5.04148e+11	4.2	13.8	77.8626	1598.76	Bacteroides 1	No Endoscopic remission	2	Treatment	No treatment	No treatment	Treatment
P57_w0	Patient 11	Ulcerative colitis	E2	Patient (-baseline)	No treatment	Baseline	60-69	24.4118	Female	33	No	No	No	4.3633e+11	58.2	10.7	76.1991	1800	Ruminococcus	No Endoscopic remission	1	No treatment	No treatment	No treatment	Treatment
P57_w4	Patient 11	Ulcerative colitis	E2	Patient (-allogenic)	Allogenic donor 12	Week 4	60-69	24.4118	Female	33	No	No	No	3.98228e+10	6.2	13.4	82.7586	1800	Ruminococcus	No Endoscopic remission	1	No treatment	No treatment	No treatment	Treatment
P57_w8	Patient 11	Ulcerative colitis	E2	Patient (-allogenic)	Allogenic donor 12	Week 8	60-69	24.4118	Female	33	No	No	No	5.56908e+10	5.4	13.9	88.8889	1800	Bacteroides 2	No Endoscopic remission	1	No treatment	No treatment	No treatment	Treatment
P57_w12	Patient 11	Ulcerative colitis	E2	Patient (-allogenic)	Allogenic donor 12	Week 12	60-69	24.4118	Female	33	No	No	No	6.66073e+11	4.5	15.0	68.8889	684.628	Ruminococcus	No Endoscopic remission	1	No treatment	No treatment	No treatment	Treatment
P57_m6	Patient 11	Ulcerative colitis	E2	Patient (-allogenic)	Allogenic donor 12	Month 6	60-69	24.4118	Female	33	No	No	No	6.58351e+11	35.6	14.9	NA	NA	NA	No Endoscopic remission	1	No treatment	No treatment	No treatment	Treatment
P60_w0	Patient 12	Ulcerative colitis	E2	Patient (-baseline)	No treatment	Baseline	40-49	23.7058	Female	2	No	No	No	1.49462e+11	4.7	10.6	86.3663	1033.91	NA	No Endoscopic remission	2	Treatment	Treatment	No treatment	No treatment
P60_w4	Patient 12	Ulcerative colitis	E2	Patient (-allogenic)	Allogenic donor 10	Week 4	40-49	23.7058	Female	2	No	No	No	6.27359e+11	1.5	10.2	75.6421	1049.88	Ruminococcus	No Endoscopic remission	2	Treatment	Treatment	No treatment	No treatment
P60_w8	Patient 12	Ulcerative colitis	E2	Patient (-allogenic)	Allogenic donor 10	Week 8	40-49	23.7058	Female	2	No	No	No	2.62984e+11	5.3	10.6	85.3908	1073.22	Ruminococcus	No Endoscopic remission	1	Treatment	No treatment	No treatment	No treatment
P60_w12	Patient 12	Ulcerative colitis	E2	Patient (-allogenic)	Allogenic donor 10	Week 12	40-49	23.7058	Female	2	No	No	No	1.83018e+11	27	10.4	75.2632	678.675	Prevotella	No Endoscopic remission	2	Treatment	Treatment	No treatment	No treatment
P60_m6	Patient 12	Ulcerative colitis	E2	Patient (-allogenic)	Allogenic donor 10	Month 6	40-49	23.7058	Female	2	No	No	No	9.64829e+11	0.35	14.1	68.8636	377.382	Ruminococcus	No Endoscopic remission	2	Treatment	Treatment	No treatment	No treatment
P60_m12	Patient 12	Ulcerative colitis	E2	Patient (-allogenic)	Allogenic donor 10	Month 12	40-49	23.7058	Female	2	No	No	No	7.13081e+11	0.9	15.0	62.056	224.184	Ruminococcus	No Endoscopic remission	2	Treatment	Treatment	No treatment	No treatment
P62_w0	Patient 13	Ulcerative colitis	E3	Patient (-baseline)	No treatment	Baseline	30-39	NA	Male	6	No	No	No	1.701e+11	12.7	12.2	84.9488	170.096	Bacteroides 2	No Endoscopic remission	2	Treatment	Treatment	No treatment	No treatment
P62_w4	Patient 13	Ulcerative colitis	E3	Patient (-allogenic)	Allogenic donor 7	Week 4	30-39	NA	Male	6	No	No	No	1.62733e+11	25.2	10.3	86.2421	474.367	Prevotella	No Endoscopic remission	2	Treatment	Treatment	No treatment	No treatment
P62_w8	Patient 13	Ulcerative colitis	E3	Patient (-allogenic)	Allogenic donor 7	Week 8	30-39	NA	Male	6	No	No	No	1.30729e+11	24.1	9.4	87.5298	121.15	Prevotella	No Endoscopic remission	1	Treatment	No treatment	No treatment	No treatment
P65_w0	Patient 14	Ulcerative colitis	E2	Patient (-baseline)	No treatment	Baseline	70-79	NA	Female	7	No	No	No	2.88281e+11	3.3	15.4	80.7143	1800	Prevotella	Endoscopic remission	1	Treatment	No treatment	No treatment	No treatment
P65_w4	Patient 14	Ulcerative colitis	E2	Patient (-allogenic)	Allogenic donor 9	Week 4	70-79	NA	Female	7	No	No	No	1.07429e+11	4.9	15.9	77.5732	1800	Bacteroides 1	Endoscopic remission	1	Treatment	No treatment	No treatment	No treatment
P65_w8	Patient 14	Ulcerative colitis	E2	Patient (-allogenic)	Allogenic donor 9	Week 8	70-79	NA	Female	7	No	No	No	1.56967e+11	4	15.9	82.2807	30	Prevotella	Endoscopic remission	1	Treatment	No treatment	No treatment	No treatment
P65_w12	Patient 14	Ulcerative colitis	E2	Patient (-allogenic)	Allogenic donor 9	Week 12	70-79	NA	Female	7	No	No	No	1.86733e+11	1.1	15.7	78.0635	30	Bacteroides 1	Endoscopic remission	1	Treatment	No treatment	No treatment	No treatment
P65_m6	Patient 14	Ulcerative colitis	E2	Patient (-allogenic)	Allogenic donor 9	Month 6	70-79	NA	Female	7	No	No	No	1.94317e+11	2.9	16.6	79.0909	30	Bacteroides 1	Endoscopic remission	1	Treatment	No treatment	No treatment	No treatment
P65_m12	Patient 14	Ulcerative colitis	E2	Patient (-allogenic)	Allogenic donor 9	Month 12	70-79	NA	Female	7	No	No	No	3.07775e+11	1.6	16.3	81.1874	30	Prevotella	Endoscopic remission	1	Treatment	No treatment	No treatment	No treatment
P73_w0	Patient 15	Ulcerative colitis	E2	Patient (-baseline)	No treatment	Baseline	30-39	35.0162	Female	1	No	No	Yes	1.01529e+12	7.1	16.0	71.1724	922.96	Bacteroides 1	No Endoscopic remission	No treatment	No treatment	No treatment	No treatment	No treatment
P73_w4	Patient 15	Ulcerative colitis	E2	Patient (-allogenic)	Allogenic donor 9	Week 4	30-39	35.0162	Female	1	No	No	Yes	7.40966e+11	1.3	16.7	69.4436	404.367	Bacteroides 1	No Endoscopic remission	No treatment	No treatment	No treatment	No treatment	No treatment
P73_w8	Patient 15	Ulcerative colitis	E2	Patient (-allogenic)	Allogenic donor 9	Week 8	30-39	35.0162	Female	1	No	No	Yes	7.84832e+11	2.1	15.9	70.8794	625.612	Bacteroides 1	No Endoscopic remission	No treatment	No treatment	No treatment	No treatment	No treatment
P73_w12	Patient 15	Ulcerative colitis	E2	Patient (-allogenic)	Allogenic donor 9	Week 12	30-39	35.0162	Female	1	No	No	Yes	1.12509e+10	2.9	16.2	NA	NA	NA	No Endoscopic remission	No treatment	No treatment	No treatment	No treatment	No treatment
P73_m6	Patient 15	Ulcerative colitis	E2	Patient (-allogenic)	Allogenic donor 9	Month 6	30-39	35.0162	Female	1	No	No	Yes	7.11655e+11	2.4	15.6	NA	NA	NA	No Endoscopic remission	1	No treatment	No treatment	No treatment	Treatment
P74_w0	Patient 16	Ulcerative colitis	E1	Patient (-baseline)	No treatment	Baseline	50-59	22.7833	Male	14	No	Yes	No	6.59752e+11	0.9	13.4	76.1147	968.929	Bacteroides 1	No Endoscopic remission	1	Treatment	No treatment	No treatment	No treatment
P74_w4	Patient 16	Ulcerative colitis	E1	Patient (-allogenic)	Allogenic donor 9	Week 4	50-59	22.7833	Male	14	No	Yes	No	1.23944e+11	0.6	13.5	86.5885	1654.15	Ruminococcus	No Endoscopic remission	1	Treatment	No treatment	No treatment	No treatment
P74_w8	Patient 16	Ulcerative colitis	E1	Patient (-allogenic)	Allogenic donor 9	Week 8	50-59	22.7833	Male	14	No	Yes	No	1.98469e+11	0.8	13.7	70.9522	1434.39	Bacteroides 1	No Endoscopic remission	1	Treatment	No treatment	No treatment	No treatment
P75_w0	Patient 17	Ulcerative colitis	E1	Patient (-baseline)	No treatment	Baseline	40-49	24.811	Female	12	Yes	No	No	4.02046e+11	0.3	14.9	78.8708	30	Prevotella	No Endoscopic remission	No treatment	No treatment	No treatment	No treatment	No treatment
P75_w4	Patient 17	Ulcerative colitis	E1	Patient (-allogenic)	Allogenic donor 9	Week 4	40-49	24.811	Female	12	Yes	No	No	1.80742e+11	0.3	14.1	81.3182	30	Bacteroides 1	No Endoscopic remission	No treatment	No treatment	No treatment	No treatment	No treatment
P75_w8	Patient 17	Ulcerative colitis	E1	Patient (-allogenic)	Allogenic donor 9	Week 8	40-49	24.811	Female	12	Yes	No	No	5.7224e+11	0.3	14.0	NA	NA	NA	No Endoscopic remission	No treatment	No treatment	No treatment	No treatment	No treatment
P75_w12	Patient 17	Ulcerative colitis	E1	Patient (-allogenic)	Allogenic donor 9	Week 12	40-49	24.811	Female	12	Yes	No	No	5.75811e+11	0.3	13.7	71.2203	30	Ruminococcus	No Endoscopic remission	No treatment	No treatment	No treatment	No treatment	No treatment
P76_w0	Patient 18	Ulcerative colitis	E2	Patient (-baseline)	No treatment	Baseline	30-39	NA	Male	1	No	No	NA	4.6307e+10	9.8	11.9	87.5922	76.9325	Bacteroides 2	Endoscopic remission	1	Treatment	No treatment	No treatment	No treatment
P76_w4	Patient 18	Ulcerative colitis	E2	Patient (-allogenic)	Allogenic donor 9	Week 4	30-39	NA	Male	1	No	No	NA	1.53721e+11	NA	11.8	81.9943	130.308	Bacteroides 2	Endoscopic remission	1	Treatment	No treatment	No treatment	No treatment
P76_w8	Patient 18	Ulcerative colitis	E2	Patient (-allogenic)	Allogenic donor 9	Week 8	30-39	NA	Male	1	No	No	NA	3.71345e+10	11.1	11.4	NA	NA	NA	Endoscopic remission	1	Treatment	No treatment	No treatment	No treatment
P76_w12	Patient 18	Ulcerative colitis	E2	Patient (-allogenic)	Allogenic donor 9	Week 12	30-39	NA	Male	1	No	No	NA	1.2039e+11	11.3	11.6	79.775	216.569	Bacteroides 2	Endoscopic remission	1	Treatment	No treatment	No treatment	No treatment
P76_m6	Patient 18	Ulcerative colitis	E2	Patient (-allogenic)	Allogenic donor 9	Month 6	30-39	NA	Male	1	No	No	NA	9.16436e+10	9.8	10.9	80.0857	399.964	Bacteroides 2	Endoscopic remission	1	Treatment	No treatment	No treatment	No treatment
P76_m12	Patient 18	Ulcerative colitis	E2	Patient (-allogenic)	Allogenic donor 9	Month 12	30-39	NA	Male	1	No	No	NA	1.29193e+12	11.2	10.6	66.3278	130.578	Bacteroides 1	Endoscopic remission	1	Treatment	No treatment	No treatment	No treatment
P81_w0	Patient 19	Ulcerative colitis	E2	Patient (-baseline)	No treatment	Baseline	40-49	20.9961	Female	18	No	No	Yes	4.29383e+11	2.2	14.8	65.836	472.941	Ruminococcus	No Endoscopic remission	2	Treatment	No treatment	No treatment	Treatment
P81_w4	Patient 19	Ulcerative colitis	E2	Patient (-allogenic)	Allogenic donor 10	Week 4	40-49	20.9961	Female	18	No	No	Yes	7.57718e+11	3.6	15.2	74.426	793.091	Ruminococcus	No Endoscopic remission	2	Treatment	No treatment	No treatment	Treatment
P81_w8	Patient 19	Ulcerative colitis	E2	Patient (-allogenic)	Allogenic donor 10	Week 8	40-49	20.9961	Female	18	No	No	Yes	3.04112e+11	8.6	14.7	61.1067	1476.19	Ruminococcus	No Endoscopic remission	2	Treatment	No treatment	No treatment	Treatment
P82_w0	Patient 20	Ulcerative colitis	E2	Patient (-baseline)	No treatment	Baseline	40-49	18.2531	Male	0	No	No	No	2.92648e+11	3.1	14.5	85.1556	707.023	Bacteroides 1	No Endoscopic remission	No treatment	No treatment	No treatment	No treatment	No treatment
P82_w4	Patient 20	Ulcerative colitis	E2	Patient (-allogenic)	Allogenic donor 11	Week 4	40-49	18.2531	Male	0	No	No	No	5.97965e+11	0.7	14.9	105.063	1800	Ruminococcus	No Endoscopic remission	No treatment	No treatment	No treatment	No treatment	No treatment
P82_w8	Patient 20	Ulcerative colitis	E2	Patient (-allogenic)	Allogenic donor 11	Week 8	40-49	18.2531	Male	0	No	No	No	7.19075e+11	2.8	15.2	80	1800	Prevotella	No Endoscopic remission	No treatment	No treatment	No treatment	No treatment	No treatment
P82_w12	Patient 20	Ulcerative colitis	E2	Patient (-allogenic)	Allogenic donor 11	Week 12	40-49	18.2531	Male	0	No	No	No	2.61226e+11	0.6	14.8	79.4378	300.587	Prevotella	No Endoscopic remission	1	No treatment	Treatment	No treatment	No treatment
P82_m6	Patient 20	Ulcerative colitis	E2	Patient (-allogenic)	Allogenic donor 11	Month 6	40-49	18.2531	Male	0	No	No	No	2.31863e+11	0.6	15.2	77.1173	152.661	Bacteroides 1	No Endoscopic remission	1	No treatment	Treatment	No treatment	No treatment
P88_w0	Patient 21	Ulcerative colitis	E2	Patient (-baseline)	No treatment	Baseline	50-59	29.7749	Male	6	No	No	No	1.58717e+11	33.4	13.2	#N/A	#N/A	NA	Endoscopic remission	1	Treatment	No treatment	No treatment	No treatment
P88_w4	Patient 21	Ulcerative colitis	E2	Patient (-allogenic)	Allogenic donor 3	Week 4	50-59	29.7749	Male	6	No	No	No	NA	2.9	13.2	91.3721	#N/A	NA	Endoscopic remission	1	Treatment	No treatment	No treatment	No treatment
P88_w8	Patient 21	Ulcerative colitis	E2	Patient (-allogenic)	Allogenic donor 3	Week 8	50-59	29.7749	Male	6	No	No	No	9.64614e+11	1.9	12.2	72.7461	62.1751	Bacteroides 1	Endoscopic remission	1	Treatment	No treatment	No treatment	No treatment
P1_w0	Patient 22	Ulcerative colitis	E2	Patient (-untreated)	No treatment	Baseline	60-69	26.0262	Male	21	No	No	No	7.7626e+11	2.1	13.9	91.7431	1800	Bacteroides 1	No Endoscopic remission	2	Treatment	Treatment	No treatment	No treatment
P1_w4	Patient 22	Ulcerative colitis	E2	Patient (-autologous)	Autologous donor 1	Week 4	60-69	26.0262	Male	21	No	No	No	5.6017e+11	3.4	12.6	92	976.205	Bacteroides 1	No Endoscopic remission	2	Treatment	Treatment	No treatment	No treatment
P1_w8	Patient 22	Ulcerative colitis	E2	Patient (-autologous)	Autologous donor 1	Week 8	60-69	26.0262	Male	21	No	No	No	4.34939e+11	3.2	13.1	85.6522	1800	Bacteroides 1	No Endoscopic remission	2	Treatment	Treatment	No treatment	No treatment
P11_w0	Patient 23	Ulcerative colitis	E3	Patient (-untreated)	No treatment	Baseline	40-49	34.1142	Male	NA	No	No	No	2.16243e+11	7.6	13.5	NA	NA	NA	Endoscopic remission	No treatment	No treatment	No treatment	No treatment	No treatment
P11_w4	Patient 23	Ulcerative colitis	E3	Patient (-autologous)	Autologous donor 2	Week 4	40-49	34.1142	Male	NA	No	No	No	7.56201e+10	4	12.8	NA	NA	NA	Endoscopic remission	No treatment	No treatment	No treatment	No treatment	No treatment
P11_w8	Patient 23	Ulcerative colitis	E3	Patient (-autologous)	Autologous donor 2	Week 8	40-49	34.1142	Male	NA	No	No	No	2.74253e+11	5.6	13.1	NA	NA	NA	Endoscopic remission	No treatment	No treatment	No treatment	No treatment	No treatment
P11_w12	Patient 23	Ulcerative colitis	E3	Patient (-autologous)	Autologous donor 2	Week 12	40-49	34.1142	Male	NA	No	No	No	2.01291e+11	1.3	12.4	NA	NA	NA	Endoscopic remission	No treatment	No treatment	No treatment	No treatment	No treatment
P11_m6	Patient 23	Ulcerative colitis	E3	Patient (-autologous)	Autologous donor 2	Month 6	40-49	34.1142	Male	NA	No	No	No	5.8309e+10	NA	12.2	NA	NA	NA	Endoscopic remission	No treatment	No treatment	No treatment	No treatment	No treatment
P11_m12	Patient 23	Ulcerative colitis	E3	Patient (-autologous)	Autologous donor 2	Month 12	40-49	34.1142	Male	NA	No	No	No	2.84513e+11	6.4	13.1	NA	NA	NA	Endoscopic remission	No treatment	No treatment	No treatment	No treatment	No treatment
P12_w0	Patient 24	Ulcerative colitis	E1	Patient (-untreated)	No treatment	Baseline	40-49	25.1039	Male	NA	No	No	No	3.97125e+11	1.6	14.8	NA	NA	NA	No Endoscopic remission	No treatment	No treatment	No treatment	No treatment	No treatment
P12_w4	Patient 24	Ulcerative colitis	E1	Patient (-autologous)	Autologous donor 3	Week 4	40-49	25.1039	Male	NA	No	No	No	8.78327e+11	1.8	14.4	NA	NA	NA	No Endoscopic remission	No treatment	No treatment	No treatment	No treatment	No treatment
P12_w8	Patient 24	Ulcerative colitis	E1	Patient (-autologous)	Autologous donor 3	Week 8	40-49	25.1039	Male	NA	No	No	No	7.31884e+11	1.4	14.4	NA	NA	NA	No Endoscopic remission	No treatment	No treatment	No treatment	No treatment	No treatment
P20_w0	Patient 25	Ulcerative colitis	E2	Patient (-untreated)	No treatment	Baseline	40-49	NA	Male	10	No	No	Yes	2.23935e+11	0.8	15.3	NA	NA	NA	No Endoscopic remission	No treatment	No treatment	No treatment	No treatment	No treatment
P20_w8	Patient 25	Ulcerative colitis	E2	Patient (-autologous)	Autologous donor 4	Week 8	40-49	NA	Male	10	No	No	Yes	1.26065e+11	NA	13.9	NA	NA	NA	No Endoscopic remission	No treatment	No treatment	No treatment	No treatment	No treatment
P22_w0	Patient 26	Ulcerative colitis	E3	Patient (-untreated)	No treatment	Baseline	50-59	24.9827	Female	3	No	No	No	3.03115e+10	11.8	14.6	108.406	644.022	Bacteroides 2	No Endoscopic remission	1	Treatment	No treatment	No treatment	No treatment
P22_w4	Patient 26	Ulcerative colitis	E3	Patient (-autologous)	Autologous donor 5	Week 4	50-59	24.9827	Female	3	No	No	No	1.0397e+11	6.1	13.1	NA	NA	NA	No Endoscopic remission	1	Treatment	No treatment	No treatment	No treatment
P22_w8	Patient 26	Ulcerative colitis	E3	Patient (-autologous)	Autologous donor 5	Week 8	50-59	24.9827	Female	3	No	No	No	9.03325e+10	14.5	13.6	93.6607	1800	Bacteroides 2	No Endoscopic remission	1	Treatment	No treatment	No treatment	No treatment
P23_w0	Patient 27	Ulcerative colitis	E2	Patient (-untreated)	No treatment	Baseline	40-49	22.4551	Female	14	No	Yes	Yes	8.35499e+11	14.1	12.1	81.4063	1800	Bacteroides 1	No Endoscopic remission	No treatment	No treatment	No treatment	No treatment	No treatment
P23_w4	Patient 27	Ulcerative colitis	E2	Patient (-autologous)	Autologous donor 6	Week 4	40-49	22.4551	Female	14	No	Yes	Yes	1.2487e+12	6.3	11.1	84.2609	1574.06	Prevotella	No Endoscopic remission	No treatment	No treatment	No treatment	No treatment	No treatment
P23_w8	Patient 27	Ulcerative colitis	E2	Patient (-autologous)	Autologous donor 6	Week 8	40-49	22.4551	Female	14	No	Yes	Yes	4.81072e+11	7.2	11.4	81.1321	1416.91	Prevotella	No Endoscopic remission	No treatment	No treatment	No treatment	No treatment	No treatment
P41_w0	Patient 28	Ulcerative colitis	E1	Patient (-untreated)	No treatment	Baseline	30-39	21.1927	Male	7	No	Yes	Yes	7.30483e+11	0.6	11.0	NA	NA	NA	No Endoscopic remission	1	Treatment	No treatment	No treatment	No treatment
P41_w8	Patient 28	Ulcerative colitis	E1	Patient (-autologous)	Autologous donor 7	Week 8	30-39	21.1927	Male	7	No	Yes	Yes	5.09658e+11	NA	9.9	NA	NA	NA	No Endoscopic remission	1	Treatment	No treatment	No treatment	No treatment
P46_w0	Patient 29	Ulcerative colitis	E2	Patient (-untreated)	No treatment	Baseline	30-39	21.9888	Male	10	No	No	NA	8.65399e+10	3.8	15.0	85.8156	1800	Bacteroides 2	Endoscopic remission	1	No treatment	Treatment	No treatment	No treatment
P46_w4	Patient 29	Ulcerative colitis	E2	Patient (-autologous)	Autologous donor 8	Week 4	30-39	21.9888	Male	10	No	No	NA	2.35487e+11	1.2	14.4	68.7943	86.2722	Bacteroides 2	Endoscopic remission	1	No treatment	Treatment	No treatment	No treatment
P46_w8	Patient 29	Ulcerative colitis	E2	Patient (-autologous)	Autologous donor 8	Week 8	30-39	21.9888	Male	10	No	No	NA	3.87486e+11	1.1	14.4	80.4348	78.7695	Prevotella	Endoscopic remission	No treatment	No treatment	No treatment	No treatment	No treatment
P46_w12	Patient 29	Ulcerative colitis	E2	Patient (-autologous)	Autologous donor 8	Week 12	30-39	21.9888	Male	10	No	No	NA	2.53848e+11	1.7	13.7	80.4511	731.88	Bacteroides 2	Endoscopic remission	1	No treatment	Treatment	No treatment	No treatment
P46_m6	Patient 29	Ulcerative colitis	E2	Patient (-autologous)	Autologous donor 8	Month 6	30-39	21.9888	Male	10	No	No	NA	4.16484e+11	1.5	14.1	79.9351	92.5595	Bacteroides 2	Endoscopic remission	1	No treatment	Treatment	No treatment	No treatment
P46_m12	Patient 29	Ulcerative colitis	E2	Patient (-autologous)	Autologous donor 8	Month 12	30-39	21.9888	Male	10	No	No	NA	1.63572e+11	0.6	14.3	66.6232	71.2652	Bacteroides 2	Endoscopic remission	2	No treatment	Treatment	No treatment	Treatment
P50_w0	Patient 30	Ulcerative colitis	E2	Patient (-untreated)	No treatment	Baseline	50-59	22.7615	Male	8	No	No	NA	8.2407e+11	9.4	13.5	90.0826	1800	Bacteroides 1	No Endoscopic remission	1	No treatment	No treatment	No treatment	Treatment
P50_w4	Patient 30	Ulcerative colitis	E2	Patient (-autologous)	Autologous donor 9	Week 4	50-59	22.7615	Male	8	No	No	NA	5.14394e+11	2.5	12.5	73.5043	1800	Bacteroides 1	No Endoscopic remission	1	No treatment	No treatment	No treatment	Treatment
P50_w8	Patient 30	Ulcerative colitis	E2	Patient (-autologous)	Autologous donor 9	Week 8	50-59	22.7615	Male	8	No	No	NA	4.05535e+11	0.7	12.0	70.4	1297.98	Bacteroides 1	No Endoscopic remission	1	No treatment	No treatment	No treatment	Treatment
P50_w12	Patient 30	Ulcerative colitis	E2	Patient (-autologous)	Autologous donor 9	Week 12	50-59	22.7615	Male	8	No	No	NA	1.38053e+12	0.4	12.5	69.0722	1221.99	Bacteroides 1	No Endoscopic remission	1	No treatment	No treatment	No treatment	Treatment
P50_m6	Patient 30	Ulcerative colitis	E2	Patient (-autologous)	Autologous donor 9	Month 6	50-59	22.7615	Male	8	No	No	NA	1.06623e+12	0.7	12.1	NA	NA	NA	No Endoscopic remission	1	No treatment	No treatment	No treatment	Treatment
P50_m12	Patient 30	Ulcerative colitis	E2	Patient (-autologous)	Autologous donor 9	Month 12	50-59	22.7615	Male	8	No	No	NA	6.57616e+11	0.4	12.8	63.7161	129.32	Bacteroides 1	No Endoscopic remission	2	No treatment	Treatment	No treatment	Treatment
P51_w0	Patient 31	Ulcerative colitis	E2	Patient (-untreated)	No treatment	Baseline	60-69	30.4578	Female	23	No	No	No	1.99252e+11	13.3	13.6	90.1515	1735.16	Bacteroides 1	No Endoscopic remission	No treatment	No treatment	No treatment	No treatment	No treatment
P51_w4	Patient 31	Ulcerative colitis	E2	Patient (-autologous)	Autologous donor 10	Week 4	60-69	30.4578	Female	23	No	No	No	4.8216e+10	16	14.4	87.7863	1800	Bacteroides 2	No Endoscopic remission	No treatment	No treatment	No treatment	No treatment	No treatment
P51_w8	Patient 31	Ulcerative colitis	E2	Patient (-autologous)	Autologous donor 10	Week 8	60-69	30.4578	Female	23	No	No	No	1.06436e+11	3.6	14.3	80	375.268	Bacteroides 2	No Endoscopic remission	No treatment	No treatment	No treatment	No treatment	No treatment
P52_w0	Patient 32	Ulcerative colitis	E2	Patient (-untreated)	No treatment	Baseline	50-59	20.0474	Male	2	No	Yes	No	1.0562e+11	3	12.5	88.2979	1800	Bacteroides 2	No Endoscopic remission	1	Treatment	No treatment	No treatment	No treatment
P52_w4	Patient 32	Ulcerative colitis	E2	Patient (-autologous)	Autologous donor 11	Week 4	50-59	20.0474	Male	2	No	Yes	No	5.85115e+10	1.5	12.5	80.1418	474.333	Bacteroides 2	No Endoscopic remission	1	Treatment	No treatment	No treatment	No treatment
P52_w8	Patient 32	Ulcerative colitis	E2	Patient (-autologous)	Autologous donor 11	Week 8	50-59	20.0474	Male	2	No	Yes	No	2.34624e+11	1.6	13.6	76.7857	1063.55	Bacteroides 2	No Endoscopic remission	1	Treatment	No treatment	No treatment	No treatment
P53_w0	Patient 33	Ulcerative colitis	E2	Patient (-untreated)	No treatment	Baseline	70-79	26.4014	Female	20	No	Yes	NA	4.4063e+11	5.4	13.0	73.7931	1368.29	Bacteroides 1	No Endoscopic remission	1	No treatment	No treatment	Treatment	No treatment
P53_w4	Patient 33	Ulcerative colitis	E2	Patient (-autologous)	Autologous donor 12	Week 4	70-79	26.4014	Female	20	No	Yes	NA	1.44224e+12	2.5	14.3	72.4409	130.027	Bacteroides 1	No Endoscopic remission	1	No treatment	No treatment	Treatment	No treatment
P53_w8	Patient 33	Ulcerative colitis	E2	Patient (-autologous)	Autologous donor 12	Week 8	70-79	26.4014	Female	20	No	Yes	NA	9.77923e+11	2.2	14.0	65.0726	152.968	Bacteroides 1	No Endoscopic remission	1	No treatment	No treatment	Treatment	No treatment
P58_w0	Patient 34	Ulcerative colitis	E2	Patient (-untreated)	No treatment	Baseline	50-59	22.037	Male	11	No	Yes	No	3.42192e+11	0.3	12.8	68.0328	719.881	Ruminococcus	Endoscopic remission	No treatment	No treatment	No treatment	No treatment	No treatment
P58_w4	Patient 34	Ulcerative colitis	E2	Patient (-autologous)	Autologous donor 13	Week 4	50-59	22.037	Male	11	No	Yes	No	2.73592e+11	0.3	11.7	65.1515	30	Ruminococcus	Endoscopic remission	No treatment	No treatment	No treatment	No treatment	No treatment
P58_w8	Patient 34	Ulcerative colitis	E2	Patient (-autologous)	Autologous donor 13	Week 8	50-59	22.037	Male	11	No	Yes	No	6.94988e+11	0.4	12.3	68.9394	514.733	Ruminococcus	Endoscopic remission	No treatment	No treatment	No treatment	No treatment	No treatment
P58_w12	Patient 34	Ulcerative colitis	E2	Patient (-autologous)	Autologous donor 13	Week 12	50-59	22.037	Male	11	No	Yes	No	9.09571e+11	0.3	12.8	71.1121	66.1647	Prevotella	Endoscopic remission	No treatment	No treatment	No treatment	No treatment	No treatment
P58_m6	Patient 34	Ulcerative colitis	E2	Patient (-autologous)	Autologous donor 13	Month 6	50-59	22.037	Male	11	No	Yes	No	5.87387e+11	0	0	70.9237	30	Ruminococcus	Endoscopic remission	No treatment	No treatment	No treatment	No treatment	No treatment
P58_m12	Patient 34	Ulcerative colitis	E2	Patient (-autologous)	Autologous donor 13	Month 12	50-59	22.037	Male	11	No	Yes	No	1.2627e+12	NA	NA	62.6964	237.078	Ruminococcus	Endoscopic remission	No treatment	No treatment	No treatment	No treatment	No treatment
P61_w0	Patient 35	Ulcerative colitis	E1	Patient (-untreated)	No treatment	Baseline	50-59	22.8625	Male	23	No	No	No	2.61306e+11	NA	NA	74.959	598.305	Ruminococcus	No Endoscopic remission	1	No treatment	No treatment	No treatment	Treatment
P61_w4	Patient 35	Ulcerative colitis	E1	Patient (-autologous)	Autologous donor 14	Week 4	50-59	22.8625	Male	23	No	No	No	2.60527e+11	2.5	11.6	78.6905	654.47	Ruminococcus	No Endoscopic remission	1	No treatment	No treatment	No treatment	Treatment
P61_w8	Patient 35	Ulcerative colitis	E1	Patient (-autologous)	Autologous donor 14	Week 8	50-59	22.8625	Male	23	No	No	No	2.11293e+11	2.6	12.4	71.3573	573.49	NA	No Endoscopic remission	1	No treatment	No treatment	No treatment	Treatment
P66_w0	Patient 36	Ulcerative colitis	E2	Patient (-untreated)	No treatment	Baseline	60-69	NA	Male	12	No	No	No	3.39561e+11	43	11.8	68.0412	355.608	Bacteroides 1	No Endoscopic remission	1	Treatment	No treatment	No treatment	No treatment
P66_w4	Patient 36	Ulcerative colitis	E2	Patient (-autologous)	Autologous donor 15	Week 4	60-69	NA	Male	12	No	No	No	2.34718e+11	0.6	13.1	73.988	1800	Bacteroides 1	No Endoscopic remission	1	Treatment	No treatment	No treatment	No treatment
P66_w8	Patient 36	Ulcerative colitis	E2	Patient (-autologous)	Autologous donor 15	Week 8	60-69	NA	Male	12	No	No	No	3.66671e+11	3	12.2	68.1237	247.402	Bacteroides 1	No Endoscopic remission	1	Treatment	No treatment	No treatment	No treatment
P66_w12	Patient 36	Ulcerative colitis	E2	Patient (-autologous)	Autologous donor 15	Week 12	60-69	NA	Male	12	No	No	No	2.64311e+11	0.6	13.2	76.0192	30	Bacteroides 1	No Endoscopic remission	1	Treatment	No treatment	No treatment	No treatment
P66_m6	Patient 36	Ulcerative colitis	E2	Patient (-autologous)	Autologous donor 15	Month 6	60-69	NA	Male	12	No	No	No	3.86212e+11	0.6	13.2	61.4114	30	Bacteroides 1	No Endoscopic remission	1	Treatment	No treatment	No treatment	No treatment
P66_m12	Patient 36	Ulcerative colitis	E2	Patient (-autologous)	Autologous donor 15	Month 12	60-69	NA	Male	12	No	No	No	3.0647e+11	0.6	11.9	60.3868	77.133	Bacteroides 1	No Endoscopic remission	1	Treatment	No treatment	No treatment	No treatment
P67_w0	Patient 37	Ulcerative colitis	E3	Patient (-untreated)	No treatment	Baseline	50-59	NA	Female	17	Yes	No	No	2.8321e+11	17	12.3	85.808	1800	Bacteroides 2	Endoscopic remission	1	Treatment	No treatment	No treatment	No treatment
P67_w4	Patient 37	Ulcerative colitis	E3	Patient (-autologous)	Autologous donor 16	Week 4	50-59	NA	Female	17	Yes	No	No	6.79507e+11	2.8	12.3	82.925	193.372	Bacteroides 2	Endoscopic remission	1	Treatment	No treatment	No treatment	No treatment
P67_w8	Patient 37	Ulcerative colitis	E3	Patient (-autologous)	Autologous donor 16	Week 8	50-59	NA	Female	17	Yes	No	No	1.55354e+11	2	13.5	86.371	1800	Bacteroides 2	Endoscopic remission	1	Treatment	No treatment	No treatment	No treatment
P67_w12	Patient 37	Ulcerative colitis	E3	Patient (-autologous)	Autologous donor 16	Week 12	50-59	NA	Female	17	Yes	No	No	8.72021e+11	1.1	15.2	80.9191	74.736	Bacteroides 2	Endoscopic remission	1	Treatment	No treatment	No treatment	No treatment
P67_m6	Patient 37	Ulcerative colitis	E3	Patient (-autologous)	Autologous donor 16	Month 6	50-59	NA	Female	17	Yes	No	No	1.93866e+11	NA	NA	77.0376	30	Bacteroides 2	Endoscopic remission	1	Treatment	No treatment	No treatment	No treatment
P68_w0	Patient 38	Ulcerative colitis	E2	Patient (-untreated)	No treatment	Baseline	70-79	NA	Female	0	No	No	No	4.50172e+11	1.4	13.6	85.5721	1800	Prevotella	No Endoscopic remission	1	Treatment	No treatment	No treatment	No treatment
P68_w4	Patient 38	Ulcerative colitis	E2	Patient (-autologous)	Autologous donor 17	Week 4	70-79	NA	Female	0	No	No	No	4.93952e+11	0.83	14.2	80.4224	1800	Prevotella	No Endoscopic remission	1	Treatment	No treatment	No treatment	No treatment
P68_w8	Patient 38	Ulcerative colitis	E2	Patient (-autologous)	Autologous donor 17	Week 8	70-79	NA	Female	0	No	No	No	4.15338e+11	3.6	13.6	82.1752	1800	Prevotella	No Endoscopic remission	1	Treatment	No treatment	No treatment	No treatment
P68_w12	Patient 38	Ulcerative colitis	E2	Patient (-autologous)	Autologous donor 17	Week 12	70-79	NA	Female	0	No	No	No	3.03137e+11	1.5	13.0	85.7504	958.23	Prevotella	No Endoscopic remission	1	Treatment	No treatment	No treatment	No treatment
P68_m6	Patient 38	Ulcerative colitis	E2	Patient (-autologous)	Autologous donor 17	Month 6	70-79	NA	Female	0	No	No	No	1.79543e+11	1.6	13.2	84.2482	1800	Prevotella	No Endoscopic remission	1	Treatment	No treatment	No treatment	No treatment
P69_w0	Patient 39	Ulcerative colitis	E2	Patient (-untreated)	No treatment	Baseline	60-69	NA	Male	2	No	No	No	1.09348e+12	0.91	12.0	75.5499	501.197	Bacteroides 1	Endoscopic remission	1	No treatment	No treatment	No treatment	Treatment
P69_w4	Patient 39	Ulcerative colitis	E2	Patient (-autologous)	Autologous donor 18	Week 4	60-69	NA	Male	2	No	No	No	1.22572e+12	0.6	13.0	67.8161	448.901	Bacteroides 1	Endoscopic remission	1	No treatment	No treatment	No treatment	Treatment
P69_w8	Patient 39	Ulcerative colitis	E2	Patient (-autologous)	Autologous donor 18	Week 8	60-69	NA	Male	2	No	No	No	1.57466e+12	1.7	14.2	75.0601	701.93	Bacteroides 1	Endoscopic remission	1	No treatment	No treatment	No treatment	Treatment
P69_m6	Patient 39	Ulcerative colitis	E2	Patient (-autologous)	Autologous donor 18	Month 6	60-69	NA	Male	2	No	No	No	1.14538e+12	1.3	12.6	64.8327	1156.14	Bacteroides 1	Endoscopic remission	1	No treatment	No treatment	No treatment	Treatment
P70_w0	Patient 40	Ulcerative colitis	E2	Patient (-untreated)	No treatment	Baseline	40-49	37.0312	Male	2	No	No	Yes	4.04381e+11	38.3	12.9	77.0273	515.526	Bacteroides 1	No Endoscopic remission	1	Treatment	No treatment	No treatment	No treatment
P70_w4	Patient 40	Ulcerative colitis	E2	Patient (-autologous)	Autologous donor 19	Week 4	40-49	37.0312	Male	2	No	No	Yes	7.45197e+11	32.9	13.5	75.9643	1324.94	Ruminococcus	No Endoscopic remission	1	Treatment	No treatment	No treatment	No treatment
P70_w8	Patient 40	Ulcerative colitis	E2	Patient (-autologous)	Autologous donor 19	Week 8	40-49	37.0312	Male	2	No	No	Yes	6.44946e+11	32.9	13.5	74.4599	1421.5	Ruminococcus	No Endoscopic remission	1	Treatment	No treatment	No treatment	No treatment
P72_w0	Patient 41	Ulcerative colitis	E2	Patient (-untreated)	No treatment	Baseline	50-59	26.6407	Male	9	No	Yes	Yes	3.63624e+11	1.9	14	79.7755	1985.83	Bacteroides 1	No Endoscopic remission	No treatment	No treatment	No treatment	No treatment	No treatment
P72_w4	Patient 41	Ulcerative colitis	E2	Patient (-autologous)	Autologous donor 20	Week 4	50-59	26.6407	Male	9	No	Yes	Yes	5.78942e+11	0.3	14.3	73.4836	255.934	Bacteroides 1	No Endoscopic remission	No treatment	No treatment	No treatment	No treatment	No treatment
P72_w8	Patient 41	Ulcerative colitis	E2	Patient (-autologous)	Autologous donor 20	Week 8	50-59	26.6407	Male	9	No	Yes	Yes	4.26715e+11	0.7	15.1	60.5869	30	Bacteroides 1	No Endoscopic remission	No treatment	No treatment	No treatment	No treatment	No treatment
P72_m12	Patient 41	Ulcerative colitis	E2	Patient (-autologous)	Autologous donor 20	Month 12	50-59	26.6407	Male	9	No	Yes	Yes	3.69596e+11	1.1	14.6	79.2366	30	Bacteroides 1	No Endoscopic remission	No treatment	No treatment	No treatment	No treatment	No treatment
P77_w0	Patient 42	Ulcerative colitis	E1	Patient (-untreated)	No treatment	Baseline	30-39	24.4727	Female	1	No	No	No	1.65598e+11	1.2	15	NA	NA	NA	No Endoscopic remission	No treatment	No treatment	No treatment	No treatment	No treatment
P77_w4	Patient 42	Ulcerative colitis	E1	Patient (-autologous)	Autologous donor 21	Week 4	30-39	24.4727	Female	1	No	No	No	7.40078e+11	0.7	15.4	79.1139	30	Prevotella	No Endoscopic remission	No treatment	No treatment	No treatment	No treatment	No treatment
P77_w8	Patient 42	Ulcerative colitis	E1	Patient (-autologous)	Autologous donor 21	Week 8	30-39	24.4727	Female	1	No	No	No	6.86907e+11	0.6	16.5	76.8465	171.828	Prevotella	No Endoscopic remission	No treatment	No treatment	No treatment	No treatment	No treatment
P77_w12	Patient 42	Ulcerative colitis	E1	Patient (-autologous)	Autologous donor 21	Week 12	30-39	24.4727	Female	1	No	No	No	3.05511e+11	0.8	17.5	76.376	32.9638	Bacteroides 1	No Endoscopic remission	No treatment	No treatment	No treatment	No treatment	No treatment
P77_m6	Patient 42	Ulcerative colitis	E1	Patient (-autologous)	Autologous donor 21	Month 6	30-39	24.4727	Female	1	No	No	No	5.78368e+11	1	16.6	82.9985	30	Prevotella	No Endoscopic remission	No treatment	No treatment	No treatment	No treatment	No treatment
P78_w0	Patient 43	Ulcerative colitis	E3	Patient (-untreated)	No treatment	Baseline	30-39	21.4996	Female	0	No	No	No	1.1357e+11	2	10.5	87.7547	1800	Bacteroides 1	Endoscopic remission	2	Treatment	Treatment	No treatment	No treatment
P78_w4	Patient 43	Ulcerative colitis	E3	Patient (-autologous)	Autologous donor 22	Week 4	30-39	21.4996	Female	0	No	No	No	2.45859e+11	0.6	12.1	69.3101	1800	Bacteroides 1	Endoscopic remission	2	Treatment	Treatment	No treatment	No treatment
P78_w8	Patient 43	Ulcerative colitis	E3	Patient (-autologous)	Autologous donor 22	Week 8	30-39	21.4996	Female	0	No	No	No	2.01654e+11	0.6	14	84.2915	1800	Bacteroides 1	Endoscopic remission	1	Treatment	No treatment	No treatment	No treatment
P78_w12	Patient 43	Ulcerative colitis	E3	Patient (-autologous)	Autologous donor 22	Week 12	30-39	21.4996	Female	0	No	No	No	2.51826e+11	1.3	14.5	NA	NA	NA	Endoscopic remission	1	Treatment	No treatment	No treatment	No treatment
P83_w0	Patient 44	Ulcerative colitis	E1	Patient (-untreated)	No treatment	Baseline	40-49	25.3266	Female	1	No	No	No	6.41356e+11	1.1	16.5	66.3524	1274.42	Bacteroides 1	No Endoscopic remission	No treatment	No treatment	No treatment	No treatment	No treatment
P83_w4	Patient 44	Ulcerative colitis	E1	Patient (-autologous)	Autologous donor 23	Week 4	40-49	25.3266	Female	1	No	No	No	7.21999e+11	0.6	16.4	NA	NA	NA	No Endoscopic remission	No treatment	No treatment	No treatment	No treatment	No treatment
P83_w8	Patient 44	Ulcerative colitis	E1	Patient (-autologous)	Autologous donor 23	Week 8	40-49	25.3266	Female	1	No	No	No	7.83778e+11	0.8	16.2	68.6404	1800	Ruminococcus	No Endoscopic remission	No treatment	No treatment	No treatment	No treatment	No treatment
P23_w0OL	Patient 27 OL	Ulcerative colitis	E2	Patient (-baseline)	No treatment	Baseline	40-49	22.4551	Female	14	No	Yes	Yes	4.81072e+11	7.2	NA	81.1321	1416.91	Prevotella	No Endoscopic remission	No treatment	No treatment	No treatment	No treatment	No treatment
P23_w8_OL	Patient 27 OL	Ulcerative colitis	E2	Patient (-allogenic)	Allogenic donor 9	Week 8	40-49	22.4551	Female	14	No	Yes	Yes	1.08176e+12	NA	NA	76.4151	514.815	Prevotella	No Endoscopic remission	No treatment	No treatment	No treatment	No treatment	No treatment
P52_w0OL	Patient 32 OL	Ulcerative colitis	E2	Patient (-baseline)	No treatment	Baseline	60-69	30.4578	Female	23	No	No	No	2.34624e+11	1.6	NA	76.7857	1063.55	Bacteroides 2	No Endoscopic remission	1	Treatment	No treatment	No treatment	No treatment
P52_w8OL	Patient 32 OL	Ulcerative colitis	E2	Patient (-allogenic)	Allogenic donor 2	Week 8	60-69	30.4578	Female	23	No	No	No	3.55267e+11	NA	NA	NA	NA	NA	No Endoscopic remission	1	Treatment	No treatment	No treatment	No treatment
P53_w0OL	Patient 33 OL	Ulcerative colitis	E2	Patient (-baseline)	No treatment	Baseline	50-59	20.0474	Male	2	No	Yes	No	9.77923e+11	2.2	NA	65.0726	152.968	Bacteroides 1	No Endoscopic remission	1	No treatment	No treatment	Treatment	No treatment
P53_w8OL	Patient 33 OL	Ulcerative colitis	E2	Patient (-allogenic)	Allogenic donor 2	Week 8	50-59	20.0474	Male	2	No	Yes	No	6.7057e+11	NA	NA	69.2612	168.99	Bacteroides 1	No Endoscopic remission	1	No treatment	No treatment	Treatment	No treatment
P61_w0OL	Patient 35 OL	Ulcerative colitis	E1	Patient (-baseline)	No treatment	Baseline	50-59	22.8625	Male	23	No	No	No	2.11293e+11	2.6	NA	71.3573	573.49	NA	No Endoscopic remission	1	No treatment	No treatment	No treatment	Treatment
P61_w8OL	Patient 35 OL	Ulcerative colitis	E1	Patient (-allogenic)	Allogenic donor 6	Week 8	50-59	22.8625	Male	23	No	No	No	1.08657e+11	NA	NA	87.3186	816.739	Prevotella	No Endoscopic remission	1	No treatment	No treatment	No treatment	Treatment
P70_w0OL	Patient 40 OL	Ulcerative colitis	E2	Patient (-baseline)	No treatment	Baseline	40-49	37.0312	Male	2	No	No	Yes	6.44946e+11	32.9	NA	74.4599	1421.5	Ruminococcus	No Endoscopic remission	1	Treatment	No treatment	No treatment	No treatment
P70_w8OL	Patient 40 OL	Ulcerative colitis	E2	Patient (-allogenic)	Allogenic donor 8	Week 8	40-49	37.0312	Male	2	No	No	Yes	3.85166e+11	NA	NA	NA	NA	NA	No Endoscopic remission	1	Treatment	No treatment	No treatment	No treatment
P83_w0OL	Patient 44 OL	Ulcerative colitis	E1	Patient (-baseline)	No treatment	Baseline	40-49	25.3266	Female	1	No	No	No	7.83778e+11	0.8	NA	68.6404	1800	Ruminococcus	Endoscopic remission	No treatment	No treatment	No treatment	No treatment	No treatment
P83_w8OL	Patient 44 OL	Ulcerative colitis	E1	Donor (-allogenic)	Allogenic donor 4	Week 8	40-49	25.3266	Female	1	No	No	No	1.19726e+12	0.7	NA	65.2411	30	Ruminococcus	Endoscopic remission	No treatment	No treatment	No treatment	No treatment	No treatment
SD1_d2	Allogenic donor 1	Healthy	NA	Donor (-allogenic)	Allogenic donor 1	Day 2	NA	24.0317	NA	NA	No	NA	NA	1.12965e+11	0	NA	NA	65.015	Bacteroides 1	NA	No treatment	No treatment	No treatment	No treatment	No treatment
SD1_d15	Allogenic donor 1	Healthy	NA	Donor (-allogenic)	Allogenic donor 1	Day 15	NA	24.0317	NA	NA	No	NA	NA	1.47811e+11	0	NA	NA	46.983	Bacteroides 1	NA	No treatment	No treatment	No treatment	No treatment	No treatment
SD1_d32	Allogenic donor 1	Healthy	NA	Donor (-allogenic)	Allogenic donor 1	Day 32	NA	24.0317	NA	NA	No	NA	NA	1.38287e+11	0	NA	NA	30	Bacteroides 1	NA	No treatment	No treatment	No treatment	No treatment	No treatment
SD2_d37	Allogenic donor 2	Healthy	NA	Donor (-allogenic)	Allogenic donor 2	Day 37	NA	NA	NA	NA	No	NA	NA	206910000000	0	NA	NA	30	Bacteroides 1	NA	No treatment	No treatment	No treatment	No treatment	No treatment
SD2_d45	Allogenic donor 2	Healthy	NA	Donor (-allogenic)	Allogenic donor 2	Day 45	NA	NA	NA	NA	No	NA	NA	1.42407e+11	0	NA	NA	30	Bacteroides 1	NA	No treatment	No treatment	No treatment	No treatment	No treatment
SD3_d17	Allogenic donor 3	Healthy	NA	Donor (-allogenic)	Allogenic donor 3	Day 17	NA	NA	NA	NA	No	NA	NA	1.97886e+11	0	NA	NA	69.057	Bacteroides 1	NA	No treatment	No treatment	No treatment	No treatment	No treatment
SD3_d8	Allogenic donor 3	Healthy	NA	Donor (-allogenic)	Allogenic donor 3	Day 8	NA	NA	NA	NA	No	NA	NA	2.45937e+11	0	NA	NA	30	Bacteroides 1	NA	No treatment	No treatment	No treatment	No treatment	No treatment
SD4_d3	Allogenic donor 4	Healthy	NA	Donor (-allogenic)	Allogenic donor 4	Day 3	NA	NA	NA	NA	No	NA	NA	1.37118e+11	0	NA	NA	30	Ruminococcus	NA	No treatment	No treatment	No treatment	No treatment	No treatment
SD5_d10	Allogenic donor 5	Healthy	NA	Donor (-allogenic)	Allogenic donor 5	Day 10	NA	25.7117	NA	NA	No	NA	NA	1.78692e+11	0	NA	NA	30	Bacteroides 1	NA	No treatment	No treatment	No treatment	No treatment	No treatment
SD5_d38	Allogenic donor 5	Healthy	NA	Donor (-allogenic)	Allogenic donor 5	Day 38	NA	25.7117	NA	NA	No	NA	NA	7.128e+10	0	NA	NA	30	Bacteroides 1	NA	No treatment	No treatment	No treatment	No treatment	No treatment
SD9_d45	Allogenic donor 9	Healthy	NA	Donor (-allogenic)	Allogenic donor 9	Day 45	NA	NA	NA	NA	No	NA	NA	7.53248e+10	0	NA	NA	30	Bacteroides 1	NA	No treatment	No treatment	No treatment	No treatment	No treatment
SD7_d76	Allogenic donor 7	Healthy	NA	Donor (-allogenic)	Allogenic donor 7	Day 76	NA	NA	NA	NA	No	NA	NA	1.9781e+11	0	NA	NA	NA	Bacteroides 1	NA	No treatment	No treatment	No treatment	No treatment	No treatment
SD7_d73	Allogenic donor 7	Healthy	NA	Donor (-allogenic)	Allogenic donor 7	Day 73	NA	NA	NA	NA	No	NA	NA	1.13099e+11	0	NA	NA	30	Bacteroides 1	NA	No treatment	No treatment	No treatment	No treatment	No treatment
SD9_d9	Allogenic donor 9	Healthy	NA	Donor (-allogenic)	Allogenic donor 9	Day 9	NA	NA	NA	NA	No	NA	NA	1.41014e+11	0	NA	NA	30	Bacteroides 1	NA	No treatment	No treatment	No treatment	No treatment	No treatment
SD9_d42	Allogenic donor 9	Healthy	NA	Donor (-allogenic)	Allogenic donor 9	Day 42	NA	NA	NA	NA	No	NA	NA	1.23081e+11	0	NA	NA	36.298	Bacteroides 1	NA	No treatment	No treatment	No treatment	No treatment	No treatment
SD9_d57	Allogenic donor 9	Healthy	NA	Donor (-allogenic)	Allogenic donor 9	Day 57	NA	NA	NA	NA	No	NA	NA	1.34783e+11	0	NA	NA	30	Bacteroides 1	NA	No treatment	No treatment	No treatment	No treatment	No treatment
SD9_d23	Allogenic donor 9	Healthy	NA	Donor (-allogenic)	Allogenic donor 9	Day 23	NA	NA	NA	NA	No	NA	NA	8.51813e+10	0	NA	NA	30	Bacteroides 1	NA	No treatment	No treatment	No treatment	No treatment	No treatment
SD9_d38	Allogenic donor 9	Healthy	NA	Donor (-allogenic)	Allogenic donor 9	Day 38	NA	NA	NA	NA	No	NA	NA	8.16851e+10	0	NA	NA	121.067	Bacteroides 1	NA	No treatment	No treatment	No treatment	No treatment	No treatment
SD9_d3	Allogenic donor 9	Healthy	NA	Donor (-allogenic)	Allogenic donor 9	Day 3	NA	NA	NA	NA	No	NA	NA	9.52738e+10	0	NA	NA	30	Bacteroides 1	NA	No treatment	No treatment	No treatment	No treatment	No treatment
SD9_d52	Allogenic donor 9	Healthy	NA	Donor (-allogenic)	Allogenic donor 9	Day 52	NA	NA	NA	NA	No	NA	NA	5.98148e+10	0	NA	NA	30	Bacteroides 1	NA	No treatment	No treatment	No treatment	No treatment	No treatment
SD9_d21	Allogenic donor 9	Healthy	NA	Donor (-allogenic)	Allogenic donor 9	Day 21	NA	NA	NA	NA	No	NA	NA	1.38226e+11	0	NA	NA	104.533	Bacteroides 1	NA	No treatment	No treatment	No treatment	No treatment	No treatment
SD9_d50	Allogenic donor 9	Healthy	NA	Donor (-allogenic)	Allogenic donor 9	Day 50	NA	NA	NA	NA	No	NA	NA	7.05519e+10	0	NA	NA	30	Bacteroides 1	NA	No treatment	No treatment	No treatment	No treatment	No treatment
SD9_d16	Allogenic donor 9	Healthy	NA	Donor (-allogenic)	Allogenic donor 9	Day 16	NA	NA	NA	NA	No	NA	NA	1.31679e+11	0	NA	NA	30.913	Bacteroides 1	NA	No treatment	No treatment	No treatment	No treatment	No treatment
SD9_d7	Allogenic donor 9	Healthy	NA	Donor (-allogenic)	Allogenic donor 9	Day 7	NA	NA	NA	NA	No	NA	NA	1.21402e+11	0	NA	NA	149.926	Bacteroides 1	NA	No treatment	No treatment	No treatment	No treatment	No treatment
SD9_d35	Allogenic donor 9	Healthy	NA	Donor (-allogenic)	Allogenic donor 9	Day 35	NA	NA	NA	NA	No	NA	NA	8.21856e+10	0	NA	NA	82.239	Bacteroides 1	NA	No treatment	No treatment	No treatment	No treatment	No treatment
SD10_d4	Allogenic donor 10	Healthy	NA	Donor (-allogenic)	Allogenic donor 10	Day 4	NA	21.3898	NA	NA	No	NA	NA	1.74724e+11	0	NA	NA	30	Ruminococcus	NA	No treatment	No treatment	No treatment	No treatment	No treatment
SD10_d9	Allogenic donor 10	Healthy	NA	Donor (-allogenic)	Allogenic donor 10	Day 9	NA	21.3898	NA	NA	No	NA	NA	2.20415e+11	0	NA	NA	30	Prevotella	NA	No treatment	No treatment	No treatment	No treatment	No treatment
SD11_d2	Allogenic donor 11	Healthy	NA	Donor (-allogenic)	Allogenic donor 11	Day 2	NA	21.1389	NA	NA	No	NA	NA	1.72137e+11	0	NA	NA	30	Ruminococcus	NA	No treatment	No treatment	No treatment	No treatment	No treatment
SD11_d0	Allogenic donor 11	Healthy	NA	Donor (-allogenic)	Allogenic donor 11	Basline	NA	21.1389	NA	NA	No	NA	NA	1.28402e+11	0	NA	NA	30	Ruminococcus	NA	No treatment	No treatment	No treatment	No treatment	No treatment
SD11_d40	Allogenic donor 11	Healthy	NA	Donor (-allogenic)	Allogenic donor 11	Day 40	NA	21.1389	NA	NA	No	NA	NA	1.79072e+11	0	NA	NA	30	Bacteroides 1	NA	No treatment	No treatment	No treatment	No treatment	No treatment
SD11_d71	Allogenic donor 11	Healthy	NA	Donor (-allogenic)	Allogenic donor 11	Day 71	NA	21.1389	NA	NA	No	NA	NA	1.41228e+11	0	NA	NA	30	Bacteroides 1	NA	No treatment	No treatment	No treatment	No treatment	No treatment
SD12_d7	Allogenic donor 12	Healthy	NA	Donor (-allogenic)	Allogenic donor 12	Day 7	NA	NA	NA	NA	No	NA	NA	1.05179e+11	0	NA	NA	30	Bacteroides 1	NA	No treatment	No treatment	No treatment	No treatment	No treatment
SD12_d13	Allogenic donor 12	Healthy	NA	Donor (-allogenic)	Allogenic donor 12	Day 13	NA	NA	NA	NA	No	NA	NA	1.19803e+11	0	NA	NA	30	Bacteroides 1	NA	No treatment	No treatment	No treatment	No treatment	No treatment
SD12_d9	Allogenic donor 12	Healthy	NA	Donor (-allogenic)	Allogenic donor 12	Day 9	NA	NA	NA	NA	No	NA	NA	1.16019e+11	0	NA	NA	30	Bacteroides 1	NA	No treatment	No treatment	No treatment	No treatment	No treatment
SD12_d42	Allogenic donor 12	Healthy	NA	Donor (-allogenic)	Allogenic donor 12	Day 42	NA	NA	NA	NA	No	NA	NA	5.09802e+10	0	NA	NA	30	Bacteroides 1	NA	No treatment	No treatment	No treatment	No treatment	No treatment
SD12_d57	Allogenic donor 12	Healthy	NA	Donor (-allogenic)	Allogenic donor 12	Day 57	NA	NA	NA	NA	No	NA	NA	1.01006e+11	0	NA	NA	30	Bacteroides 1	NA	No treatment	No treatment	No treatment	No treatment	No treatment
SD12_d58	Allogenic donor 12	Healthy	NA	Donor (-allogenic)	Allogenic donor 12	Day 58	NA	NA	NA	NA	No	NA	NA	1.15296e+11	0	NA	NA	30	Bacteroides 1	NA	No treatment	No treatment	No treatment	No treatment	No treatment
SD13_d47	Allogenic donor 13	Healthy	NA	Donor (-allogenic)	Allogenic donor 13	Day 47	NA	23.5294	NA	NA	No	NA	NA	1.06847e+11	0	NA	NA	30	Bacteroides 1	NA	No treatment	No treatment	No treatment	No treatment	No treatment
SD13_d41	Allogenic donor 13	Healthy	NA	Donor (-allogenic)	Allogenic donor 13	Day 41	NA	23.5294	NA	NA	No	NA	NA	7.42206e+10	0	NA	NA	30	Bacteroides 1	NA	No treatment	No treatment	No treatment	No treatment	No treatment
SD13_d35	Allogenic donor 13	Healthy	NA	Donor (-allogenic)	Allogenic donor 13	Day 35	NA	23.5294	NA	NA	No	NA	NA	1.41501e+11	0	NA	NA	NA	Bacteroides 1	NA	No treatment	No treatment	No treatment	No treatment	No treatment
SD9_d15	Allogenic donor 9	Healthy	NA	Donor (-allogenic)	Allogenic donor 9	Day 15	NA	NA	NA	NA	No	NA	NA	1.54346e+11	0	NA	NA	NA	Bacteroides 1	NA	No treatment	No treatment	No treatment	No treatment	No treatment
SD9_d22	Allogenic donor 9	Healthy	NA	Donor (-allogenic)	Allogenic donor 9	Day 22	NA	NA	NA	NA	No	NA	NA	9.77407e+10	0	NA	NA	NA	Bacteroides 1	NA	No treatment	No treatment	No treatment	No treatment	No treatment
SD1_d14	Allogenic donor 1	Healthy	NA	Donor (-allogenic)	Allogenic donor 1	Day 14	NA	24.0317	NA	NA	No	NA	NA	1.35767e+11	0	NA	NA	NA	Bacteroides 1	NA	No treatment	No treatment	No treatment	No treatment	No treatment
SD1_d4	Allogenic donor 1	Healthy	NA	Donor (-allogenic)	Allogenic donor 1	Day 4	NA	24.0317	NA	NA	No	NA	NA	1.22086e+11	0	NA	NA	NA	Bacteroides 1	NA	No treatment	No treatment	No treatment	No treatment	No treatment
SD2_d15	Allogenic donor 2	Healthy	NA	Donor (-allogenic)	Allogenic donor 2	Day 15	NA	NA	NA	NA	No	NA	NA	1.90208e+11	0	NA	NA	NA	Bacteroides 1	NA	No treatment	No treatment	No treatment	No treatment	No treatment
SD2_d3	Allogenic donor 2	Healthy	NA	Donor (-allogenic)	Allogenic donor 2	Day 3	NA	NA	NA	NA	No	NA	NA	1.05821e+11	0	NA	NA	NA	Ruminococcus	NA	No treatment	No treatment	No treatment	No treatment	No treatment
SD6_d43	Allogenic donor 6	Healthy	NA	Donor (-allogenic)	Allogenic donor 6	Day 43	NA	20.9042	NA	NA	No	NA	NA	6.53076e+10	0	NA	NA	NA	Bacteroides 1	NA	No treatment	No treatment	No treatment	No treatment	No treatment
SD6_d10	Allogenic donor 6	Healthy	NA	Donor (-allogenic)	Allogenic donor 6	Day 10	NA	20.9042	NA	NA	No	NA	NA	1.77402e+11	0	NA	NA	NA	Bacteroides 1	NA	No treatment	No treatment	No treatment	No treatment	No treatment
SD6_d4	Allogenic donor 6	Healthy	NA	Donor (-allogenic)	Allogenic donor 6	Day 4	NA	20.9042	NA	NA	No	NA	NA	1.53791e+11	0	NA	NA	NA	Bacteroides 1	NA	No treatment	No treatment	No treatment	No treatment	No treatment
SD8_d39	Allogenic donor 8	Healthy	NA	Donor (-allogenic)	Allogenic donor 8	Day 39	NA	NA	NA	NA	No	NA	NA	93345000000	0	NA	NA	NA	Prevotella	NA	No treatment	No treatment	No treatment	No treatment	No treatment
SD8_d18	Allogenic donor 8	Healthy	NA	Donor (-allogenic)	Allogenic donor 8	Day 18	NA	NA	NA	NA	No	NA	NA	7.86689e+10	0	NA	NA	NA	Prevotella	NA	No treatment	No treatment	No treatment	No treatment	No treatment
SD8_d56	Allogenic donor 8	Healthy	NA	Donor (-allogenic)	Allogenic donor 8	Day 56	NA	NA	NA	NA	No	NA	NA	1.11359e+11	0	NA	NA	NA	Prevotella	NA	No treatment	No treatment	No treatment	No treatment	No treatment
SD4_d6	Allogenic donor 4	Healthy	NA	Donor (-allogenic)	Allogenic donor 4	Day 6	NA	NA	NA	NA	No	NA	NA	100602656250	0	NA	NA	NA	Ruminococcus	NA	No treatment	No treatment	No treatment	No treatment	No treatment
SD4_d10	Allogenic donor 4	Healthy	NA	Donor (-allogenic)	Allogenic donor 4	Day 10	NA	NA	NA	NA	No	NA	NA	9.16264e+10	2.9	14.1	NA	NA	Ruminococcus	NA	No treatment	No treatment	No treatment	No treatment	No treatment
AD1_w0	Patient 22	Ulcerative colitis	E2	Donor (-autologous)	Autologous donor 1	Baseline	60-69	26.0262	Male	21	No	No	No	NA	2.1	13.9	91.7431	1800	Bacteroides 1	NA	2	Treatment	Treatment	No treatment	No treatment
AD1_w1	Patient 22	Ulcerative colitis	E2	Donor (-autologous)	Autologous donor 1	Week 1	60-69	26.0262	Male	21	No	No	No	NA	NA	NA	NA	NA	NA	NA	2	Treatment	Treatment	No treatment	No treatment
AD1_w2	Patient 22	Ulcerative colitis	E2	Donor (-autologous)	Autologous donor 1	Week 2	60-69	26.0262	Male	21	No	No	No	NA	NA	NA	NA	NA	NA	NA	2	Treatment	Treatment	No treatment	No treatment
AD1_w3	Patient 22	Ulcerative colitis	E2	Donor (-autologous)	Autologous donor 1	Week 3	60-69	26.0262	Male	21	No	No	No	NA	NA	NA	NA	NA	NA	NA	2	Treatment	Treatment	No treatment	No treatment
AD11_w0	Patient 23	Ulcerative colitis	E3	Donor (-autologous)	Autologous donor 2	Baseline	40-49	34.1142	Male	NA	No	No	No	NA	7.6	13.5	NA	NA	NA	NA	No treatment	No treatment	No treatment	No treatment	No treatment
AD11_w1	Patient 23	Ulcerative colitis	E3	Donor (-autologous)	Autologous donor 2	Week 1	40-49	34.1142	Male	NA	No	No	No	NA	NA	NA	NA	NA	NA	NA	No treatment	No treatment	No treatment	No treatment	No treatment
AD11_w2	Patient 23	Ulcerative colitis	E3	Donor (-autologous)	Autologous donor 2	Week 2	40-49	34.1142	Male	NA	No	No	No	NA	NA	NA	NA	NA	NA	NA	No treatment	No treatment	No treatment	No treatment	No treatment
AD12_w0	Patient 24	Ulcerative colitis	E1	Donor (-autologous)	Autologous donor 3	Baseline	40-49	25.1039	Male	NA	No	No	No	NA	1.6	14.8	NA	NA	NA	NA	No treatment	No treatment	No treatment	No treatment	No treatment
AD12_w1	Patient 24	Ulcerative colitis	E1	Donor (-autologous)	Autologous donor 3	Week 1	40-49	25.1039	Male	NA	No	No	No	NA	NA	NA	NA	NA	NA	NA	No treatment	No treatment	No treatment	No treatment	No treatment
AD12_w2	Patient 24	Ulcerative colitis	E1	Donor (-autologous)	Autologous donor 3	Week 2	40-49	25.1039	Male	NA	No	No	No	NA	NA	NA	NA	NA	NA	NA	No treatment	No treatment	No treatment	No treatment	No treatment
AD12_w3	Patient 24	Ulcerative colitis	E1	Donor (-autologous)	Autologous donor 3	Week 3	40-49	25.1039	Male	NA	No	No	No	NA	NA	NA	NA	NA	NA	NA	No treatment	No treatment	No treatment	No treatment	No treatment
AD20_w0	Patient 25	Ulcerative colitis	E2	Donor (-autologous)	Autologous donor 4	Baseline	40-49	NA	Male	10	No	No	Yes	NA	0.8	15.3	NA	NA	NA	NA	No treatment	No treatment	No treatment	No treatment	No treatment
AD20_w1	Patient 25	Ulcerative colitis	E2	Donor (-autologous)	Autologous donor 4	Week 1	40-49	NA	Male	10	No	No	Yes	NA	NA	NA	NA	NA	NA	NA	No treatment	No treatment	No treatment	No treatment	No treatment
AD20_w2	Patient 25	Ulcerative colitis	E2	Donor (-autologous)	Autologous donor 4	Week 2	40-49	NA	Male	10	No	No	Yes	NA	NA	NA	NA	NA	NA	NA	No treatment	No treatment	No treatment	No treatment	No treatment
AD20_w3	Patient 25	Ulcerative colitis	E2	Donor (-autologous)	Autologous donor 4	Week 3	40-49	NA	Male	10	No	No	Yes	NA	NA	NA	NA	NA	NA	NA	No treatment	No treatment	No treatment	No treatment	No treatment
AD22_w0	Patient 26	Ulcerative colitis	E3	Donor (-autologous)	Autologous donor 5	Baseline	50-59	24.9827	Female	3	No	No	No	NA	11.8	14.6	108.406	644.022	Bacteroides 2	NA	1	Treatment	No treatment	No treatment	No treatment
AD22_w1	Patient 26	Ulcerative colitis	E3	Donor (-autologous)	Autologous donor 5	Week 1	50-59	24.9827	Female	3	No	No	No	NA	NA	NA	NA	NA	NA	NA	1	Treatment	No treatment	No treatment	No treatment
AD22_w2	Patient 26	Ulcerative colitis	E3	Donor (-autologous)	Autologous donor 5	Week 2	50-59	24.9827	Female	3	No	No	No	NA	NA	NA	NA	NA	NA	NA	1	Treatment	No treatment	No treatment	No treatment
AD22_w3	Patient 26	Ulcerative colitis	E3	Donor (-autologous)	Autologous donor 5	Week 3	50-59	24.9827	Female	3	No	No	No	NA	NA	NA	NA	NA	NA	NA	1	Treatment	No treatment	No treatment	No treatment
AD23_w0	Patient 27	Ulcerative colitis	E2	Donor (-autologous)	Autologous donor 6	Baseline	40-49	22.4551	Female	14	No	Yes	Yes	NA	14.1	12.1	81.4063	1800	Bacteroides 1	NA	No treatment	No treatment	No treatment	No treatment	No treatment
AD23_w1	Patient 27	Ulcerative colitis	E2	Donor (-autologous)	Autologous donor 6	Week 1	40-49	22.4551	Female	14	No	Yes	Yes	NA	NA	NA	NA	NA	NA	NA	No treatment	No treatment	No treatment	No treatment	No treatment
AD23_w2	Patient 27	Ulcerative colitis	E2	Donor (-autologous)	Autologous donor 6	Week 2	40-49	22.4551	Female	14	No	Yes	Yes	NA	NA	NA	NA	NA	NA	NA	No treatment	No treatment	No treatment	No treatment	No treatment
AD23_w3	Patient 27	Ulcerative colitis	E2	Donor (-autologous)	Autologous donor 6	Week 3	40-49	22.4551	Female	14	No	Yes	Yes	NA	NA	NA	NA	NA	NA	NA	No treatment	No treatment	No treatment	No treatment	No treatment
AD41_w0	Patient 28	Ulcerative colitis	E1	Donor (-autologous)	Autologous donor 7	Baseline	30-39	21.1927	Male	7	No	Yes	Yes	NA	0.6	11.0	NA	NA	NA	NA	1	Treatment	No treatment	No treatment	No treatment
AD41_w1	Patient 28	Ulcerative colitis	E1	Donor (-autologous)	Autologous donor 7	Week 1	30-39	21.1927	Male	7	No	Yes	Yes	NA	NA	NA	NA	NA	NA	NA	1	Treatment	No treatment	No treatment	No treatment
AD41_w2	Patient 28	Ulcerative colitis	E1	Donor (-autologous)	Autologous donor 7	Week 2	30-39	21.1927	Male	7	No	Yes	Yes	NA	NA	NA	NA	NA	NA	NA	1	Treatment	No treatment	No treatment	No treatment
AD41_w3	Patient 28	Ulcerative colitis	E1	Donor (-autologous)	Autologous donor 7	Week 3	30-39	21.1927	Male	7	No	Yes	Yes	NA	NA	NA	NA	NA	NA	NA	1	Treatment	No treatment	No treatment	No treatment
AD46_w0	Patient 29	Ulcerative colitis	E2	Donor (-autologous)	Autologous donor 8	Baseline	30-39	21.9888	Male	10	No	No	NA	NA	3.8	15.0	85.8156	1800	Bacteroides 2	NA	1	No treatment	Treatment	No treatment	No treatment
AD46_w1	Patient 29	Ulcerative colitis	E2	Donor (-autologous)	Autologous donor 8	Week 1	30-39	21.9888	Male	10	No	No	NA	NA	NA	NA	NA	NA	NA	NA	1	No treatment	Treatment	No treatment	No treatment
AD46_w2	Patient 29	Ulcerative colitis	E2	Donor (-autologous)	Autologous donor 8	Week 2	30-39	21.9888	Male	10	No	No	NA	NA	NA	NA	NA	NA	NA	NA	1	No treatment	Treatment	No treatment	No treatment
AD46_w3	Patient 29	Ulcerative colitis	E2	Donor (-autologous)	Autologous donor 8	Week 3	30-39	21.9888	Male	10	No	No	NA	NA	NA	NA	NA	NA	NA	NA	1	No treatment	Treatment	No treatment	No treatment
AD50_w0	Patient 30	Ulcerative colitis	E2	Donor (-autologous)	Autologous donor 9	Baseline	50-59	22.7615	Male	8	No	No	NA	NA	9.4	13.5	90.0826	1800	Bacteroides 1	NA	1	No treatment	No treatment	No treatment	Treatment
AD50_w1	Patient 30	Ulcerative colitis	E2	Donor (-autologous)	Autologous donor 9	Week 1	50-59	22.7615	Male	8	No	No	NA	NA	NA	NA	NA	NA	NA	NA	1	No treatment	No treatment	No treatment	Treatment
AD50_w2	Patient 30	Ulcerative colitis	E2	Donor (-autologous)	Autologous donor 9	Week 2	50-59	22.7615	Male	8	No	No	NA	NA	NA	NA	NA	NA	NA	NA	1	No treatment	No treatment	No treatment	Treatment
AD50_w3	Patient 30	Ulcerative colitis	E2	Donor (-autologous)	Autologous donor 9	Week 3	50-59	22.7615	Male	8	No	No	NA	NA	NA	NA	NA	NA	NA	NA	1	No treatment	No treatment	No treatment	Treatment
AD52_w0	Patient 32	Ulcerative colitis	E2	Donor (-autologous)	Autologous donor 11	Baseline	50-59	20.0474	Male	2	No	Yes	No	7.64055e+10	3	12.5	88.2979	1800	Bacteroides 2	NA	1	Treatment	No treatment	No treatment	No treatment
AD52_w1	Patient 32	Ulcerative colitis	E2	Donor (-autologous)	Autologous donor 11	Week 1	50-59	20.0474	Male	2	No	Yes	No	NA	NA	NA	NA	NA	NA	NA	1	Treatment	No treatment	No treatment	No treatment
AD52_w2	Patient 32	Ulcerative colitis	E2	Donor (-autologous)	Autologous donor 11	Week 2	50-59	20.0474	Male	2	No	Yes	No	NA	NA	NA	NA	NA	NA	NA	1	Treatment	No treatment	No treatment	No treatment
AD52_w3	Patient 32	Ulcerative colitis	E2	Donor (-autologous)	Autologous donor 11	Week 3	50-59	20.0474	Male	2	No	Yes	No	NA	NA	NA	NA	NA	NA	NA	1	Treatment	No treatment	No treatment	No treatment
AD53_w0	Patient 33	Ulcerative colitis	E2	Donor (-autologous)	Autologous donor 12	Baseline	70-79	26.4014	Female	20	No	Yes	NA	7.10395e+11	5.4	13.0	73.7931	1368.29	Bacteroides 1	NA	1	No treatment	No treatment	Treatment	No treatment
AD53_w1	Patient 33	Ulcerative colitis	E2	Donor (-autologous)	Autologous donor 12	Week 1	70-79	26.4014	Female	20	No	Yes	NA	NA	NA	NA	NA	NA	NA	NA	1	No treatment	No treatment	Treatment	No treatment
AD53_w3	Patient 33	Ulcerative colitis	E2	Donor (-autologous)	Autologous donor 12	Week 3	70-79	26.4014	Female	20	No	Yes	NA	NA	NA	NA	NA	NA	NA	NA	1	No treatment	No treatment	Treatment	No treatment
AD58_w0	Patient 34	Ulcerative colitis	E2	Donor (-autologous)	Autologous donor 13	Baseline	50-59	22.037	Male	11	No	Yes	No	3.57515e+11	0.3	12.8	68.0328	719.881	Ruminococcus	NA	No treatment	No treatment	No treatment	No treatment	No treatment
AD58_w1	Patient 34	Ulcerative colitis	E2	Donor (-autologous)	Autologous donor 13	Week 1	50-59	22.037	Male	11	No	Yes	No	NA	NA	NA	NA	NA	NA	NA	No treatment	No treatment	No treatment	No treatment	No treatment
AD58_w2	Patient 34	Ulcerative colitis	E2	Donor (-autologous)	Autologous donor 13	Week 2	50-59	22.037	Male	11	No	Yes	No	NA	NA	NA	NA	NA	NA	NA	No treatment	No treatment	No treatment	No treatment	No treatment
AD58_w3	Patient 34	Ulcerative colitis	E2	Donor (-autologous)	Autologous donor 13	Week 3	50-59	22.037	Male	11	No	Yes	No	NA	NA	NA	NA	NA	NA	NA	No treatment	No treatment	No treatment	No treatment	No treatment
AD61_w0	Patient 35	Ulcerative colitis	E1	Donor (-autologous)	Autologous donor 14	Baseline	50-59	22.8625	Male	23	No	No	No	5.42678e+11	NA	NA	74.959	598.305	Ruminococcus	NA	1	No treatment	No treatment	No treatment	Treatment
AD61_w1	Patient 35	Ulcerative colitis	E1	Donor (-autologous)	Autologous donor 14	Week 1	50-59	22.8625	Male	23	No	No	No	NA	NA	NA	NA	NA	NA	NA	1	No treatment	No treatment	No treatment	Treatment
AD61_w2	Patient 35	Ulcerative colitis	E1	Donor (-autologous)	Autologous donor 14	Week 2	50-59	22.8625	Male	23	No	No	No	NA	NA	NA	NA	NA	NA	NA	1	No treatment	No treatment	No treatment	Treatment
AD61_w3	Patient 35	Ulcerative colitis	E1	Donor (-autologous)	Autologous donor 14	Week 3	50-59	22.8625	Male	23	No	No	No	NA	NA	NA	NA	NA	NA	NA	1	No treatment	No treatment	No treatment	Treatment
AD66_w1	Patient 36	Ulcerative colitis	E2	Donor (-autologous)	Autologous donor 15	Week 1	60-69	NA	Male	12	No	No	No	NA	NA	NA	NA	NA	NA	NA	1	Treatment	No treatment	No treatment	No treatment
AD66_w2	Patient 36	Ulcerative colitis	E2	Donor (-autologous)	Autologous donor 15	Week 2	60-69	NA	Male	12	No	No	No	NA	NA	NA	NA	NA	NA	NA	1	Treatment	No treatment	No treatment	No treatment
AD66_w3	Patient 36	Ulcerative colitis	E2	Donor (-autologous)	Autologous donor 15	Week 3	60-69	NA	Male	12	No	No	No	NA	NA	NA	NA	NA	NA	NA	1	Treatment	No treatment	No treatment	No treatment
AD68_w0	Patient 38	Ulcerative colitis	E2	Donor (-autologous)	Autologous donor 17	Baseline	70-79	NA	Female	0	No	No	No	7.01927e+11	1.4	13.6	85.5721	1800	Prevotella	NA	1	Treatment	No treatment	No treatment	No treatment
AD68_w1	Patient 38	Ulcerative colitis	E2	Donor (-autologous)	Autologous donor 17	Week 1	70-79	NA	Female	0	No	No	No	NA	NA	NA	NA	NA	NA	NA	1	Treatment	No treatment	No treatment	No treatment
AD68_w3	Patient 38	Ulcerative colitis	E2	Donor (-autologous)	Autologous donor 17	Week 3	70-79	NA	Female	0	No	No	No	NA	NA	NA	NA	NA	NA	NA	1	Treatment	No treatment	No treatment	No treatment
AD69_w0	Patient 39	Ulcerative colitis	E2	Donor (-autologous)	Autologous donor 18	Baseline	60-69	NA	Male	2	No	No	No	1.91057e+12	0.91	12.0	75.5499	501.197	Bacteroides 1	NA	1	No treatment	No treatment	No treatment	Treatment
AD69_w1	Patient 39	Ulcerative colitis	E2	Donor (-autologous)	Autologous donor 18	Week 1	60-69	NA	Male	2	No	No	No	NA	NA	NA	NA	NA	NA	NA	1	No treatment	No treatment	No treatment	Treatment
AD69_w2	Patient 39	Ulcerative colitis	E2	Donor (-autologous)	Autologous donor 18	Week 2	60-69	NA	Male	2	No	No	No	NA	NA	NA	NA	NA	NA	NA	1	No treatment	No treatment	No treatment	Treatment
AD70_w0	Patient 40	Ulcerative colitis	E2	Donor (-autologous)	Autologous donor 19	Baseline	40-49	37.0312	Male	2	No	No	Yes	1.40233e+12	38.3	12.9	77.0273	515.526	Bacteroides 1	NA	1	Treatment	No treatment	No treatment	No treatment
AD70_w1	Patient 40	Ulcerative colitis	E2	Donor (-autologous)	Autologous donor 19	Week 1	40-49	37.0312	Male	2	No	No	Yes	NA	NA	NA	NA	NA	NA	NA	1	Treatment	No treatment	No treatment	No treatment
AD70_w2	Patient 40	Ulcerative colitis	E2	Donor (-autologous)	Autologous donor 19	Week 2	40-49	37.0312	Male	2	No	No	Yes	NA	NA	NA	NA	NA	NA	NA	1	Treatment	No treatment	No treatment	No treatment
AD70_w3	Patient 40	Ulcerative colitis	E2	Donor (-autologous)	Autologous donor 19	Week 3	40-49	37.0312	Male	2	No	No	Yes	NA	NA	NA	NA	NA	NA	NA	1	Treatment	No treatment	No treatment	No treatment
AD78_w0	Patient 43	Ulcerative colitis	E3	Donor (-autologous)	Autologous donor 22	Baseline	30-39	21.4996	Female	0	No	No	No	3.17945e+11	2	10.5	87.7547	1800	Bacteroides 1	NA	2	Treatment	Treatment	No treatment	No treatment
AD78_w2	Patient 43	Ulcerative colitis	E3	Donor (-autologous)	Autologous donor 22	Week 2	30-39	21.4996	Female	0	No	No	No	NA	NA	NA	NA	NA	NA	NA	2	Treatment	Treatment	No treatment	No treatment
AD78_w3	Patient 43	Ulcerative colitis	E3	Donor (-autologous)	Autologous donor 22	Week 3	30-39	21.4996	Female	0	No	No	No	NA	NA	NA	NA	NA	NA	NA	2	Treatment	Treatment	No treatment	No treatment
AD83_w0	Patient 44	Ulcerative colitis	E1	Donor (-autologous)	Autologous donor 23	Baseline	40-49	25.3266	Female	1	No	No	No	1.36614e+12	1.1	16.5	66.3524	1274.42	Bacteroides 1	NA	No treatment	No treatment	No treatment	No treatment	No treatment
AD83_w1	Patient 44	Ulcerative colitis	E1	Donor (-autologous)	Autologous donor 23	Week 1	40-49	25.3266	Female	1	No	No	No	NA	NA	NA	NA	NA	NA	NA	No treatment	No treatment	No treatment	No treatment	No treatment
AD83_w2	Patient 44	Ulcerative colitis	E1	Donor (-autologous)	Autologous donor 23	Week 2	40-49	25.3266	Female	1	No	No	No	NA	NA	NA	NA	NA	NA	NA	No treatment	No treatment	No treatment	No treatment	No treatment

## Sheet: Supplementary Table 2
Eukaryotic virome
Viral class	Viral order	Viral family	Viral genus	Viral species	Host	Length	Reads	Percentage reads*	ANI	Coverage (-query)	Alignment score (-Blastn)	Alignment score (-Diamond)	Best alignment score (-Blastn/Diamond)
Tectiliviricetes	Rowavirales	Adenoviridae	Mastadenovirus	Human mastadenovirus A	human viruses	33.499	203132	0.00643688	99.466	100	0.99466	0.105764	Blastn
Alsuviricetes	Tymovirales	Alphaflexiviridae	Potexvirus	Pepino mosaic virus	plant & fungal viruses	6.14	56810	0.00180021	98.549	99.9023	0.984527	0.669623	Blastn
Alsuviricetes	Tymovirales	Alphaflexiviridae	Potexvirus	Pepino mosaic virus	plant & fungal viruses	6.425	117670	0.00372875	99.155	99.4864	0.986457	0	Blastn
Alsuviricetes	Tymovirales	Alphaflexiviridae	Potexvirus	Pepino mosaic virus	plant & fungal viruses	6.378	130939	0.00414922	99.42	100	0.9942	0.466607	Blastn
Alsuviricetes	Tymovirales	Alphaflexiviridae	Potexvirus	Pepino mosaic virus	plant & fungal viruses	6.451	982814	0.0311436	99.938	99.3954	0.993338	0.668065	Blastn
Unannotated	Unannotated	Anelloviridae	Alphatorquevirus	Torque teno virus 8	small circular viruses	3.589	9560	0.000302939	75.761	100	0.75761	0.621701	Blastn
Unannotated	Unannotated	Anelloviridae	Unclassified Anelloviridae	Torque teno virus	small circular viruses	3.714	13874	0.000439642	98.759	84.6257	0.835755	0.605013	Blastn
Unannotated	Unannotated	Anelloviridae	Betatorquevirus	TTV-like mini virus	small circular viruses	2.681	2960	9.3797e-05	95	75.4196	0.0686311	0.716486	Diamond
Unannotated	Unannotated	Anelloviridae	Unclassified Anelloviridae	Anelloviridae sp.	small circular viruses	2.374	1501	4.7564e-05	96.7	96.0404	0.91516	0.928711	Diamond
Unannotated	Unannotated	Anelloviridae	Unclassified Anelloviridae	SEN virus	small circular viruses	2.261	3213	0.000101814	89.612	99.2039	0.888986	0.880758	Blastn
Chrymotiviricetes	Ghabrivirales	Chrysoviridae	Alphachrysovirus	Alphachrysovirus perseae	plant & fungal viruses	2.835	14052	0.000445282	99.857	98.6949	0.985538	0.885714	Blastn
Chrymotiviricetes	Ghabrivirales	Chrysoviridae	Alphachrysovirus	Alphachrysovirus perseae	plant & fungal viruses	3.365	32077	0.00101646	99.247	98.633	0.978903	0.925965	Blastn
Chrymotiviricetes	Ghabrivirales	Chrysoviridae	Alphachrysovirus	Alphachrysovirus perseae	plant & fungal viruses	3.363	12866	0.0004077	99.94	99.0187	0.989593	0.974047	Blastn
Repensiviricetes	Geplafuvirales	Geminiviridae	Begomovirus	Tomato leaf curl New Delhi virus	small circular viruses	5.786	28436	0.000901085	99.599	47.3557	0.471658	0.188742	Blastn
Repensiviricetes	Geplafuvirales	Genomoviridae	Gemykrogvirus	Gemykrogvirus galga2	small circular viruses	2.357	3443	0.000109102	99.1	40.7297	0	0.403632	Diamond
Repensiviricetes	Geplafuvirales	Genomoviridae	Gemycircularvirus	Giant panda associated gemycircularvirus	small circular viruses	2.225	5971	0.00018921	87.293	59.7753	0.521796	0.4154	Blastn
Repensiviricetes	Geplafuvirales	Genomoviridae	Unclassified Genomoviridae	Genomoviridae sp.	small circular viruses	2.191	5892	0.000186707	90.199	52.6244	0.474667	0.3151	Blastn
Duplopiviricetes	Durnavirales	Partitiviridae	Alphapartitivirus	Carrot cryptic virus	plant & fungal viruses	2.077	37136	0.00117677	99.442	94.8483	0.943191	0.884406	Blastn
Arfiviricetes	Cremevirales	Smacoviridae	Huchismacovirus	Human smacovirus 1	small circular viruses	2.537	245313	0.00777352	97.073	96.9649	0.941268	0.360608	Blastn
Tolucaviricetes	Tolivirales	Tombusviridae	Alphacarmovirus	Carnation mottle virus	plant & fungal viruses	3.953	181471	0.00575049	96.868	98.5328	0.954467	0.650266	Blastn
Chrymotiviricetes	Ghabrivirales	Totiviridae	Totivirus	Geotrichum candidum totivirus 3a	plant & fungal viruses	4.559	21775	0.00069001	49.7	50.7348	0	0.252152	Diamond
Chrymotiviricetes	Ghabrivirales	Totiviridae	Totivirus	Pterostylis totivirus	plant & fungal viruses	5.008	17389	0.000551026	55.9	54.6326	0	0.305396	Diamond
Alsuviricetes	Tymovirales	Tymoviridae	Tymovirus	Turnip yellow mosaic virus	plant & fungal viruses	4.212	63269	0.00200488	93.558	99.5014	0.930915	0.835852	Blastn
Alsuviricetes	Tymovirales	Tymoviridae	Tymovirus	Turnip yellow mosaic virus	plant & fungal viruses	2.072	22658	0.000717991	95.481	99.3243	0.948359	0.935548	Blastn
Unannotated	Unannotated	Unclassified CRESS	Unclassified CRESS	CRESS virus sp.	small circular viruses	5.895	18678	0.000591872	87.539	27.3622	0.239526	0	Blastn
Unannotated	Unannotated	Unclassified CRESS	Unclassified CRESS	CRESS virus SC_1_H1_2017	small circular viruses	6.064	169131	0.00535945	94.599	75.4123	0.713393	0	Blastn
Unannotated	Unannotated	Unclassified CRESS	Unclassified CRESS	CRESS virus SC_1_H1_2017	small circular viruses	7.8	290941	0.00921939	99.627	61.9359	0.617049	0	Blastn
Alsuviricetes	Martellivirales	Virgaviridae	Tobamovirus	Cucumber green mottle mosaic virus	plant & fungal viruses	6.546	6806456	0.215684	99.128	98.0904	0.972351	0.753005	Blastn
Alsuviricetes	Martellivirales	Virgaviridae	Tobamovirus	Tomato mosaic virus	plant & fungal viruses	6.467	6708561	0.212582	99.57	97.1393	0.967216	0	Blastn
Alsuviricetes	Martellivirales	Virgaviridae	Tobamovirus	Cucumber green mottle mosaic virus	plant & fungal viruses	6.462	689495	0.0218488	99.642	99.381	0.990252	0.764323	Blastn
Alsuviricetes	Martellivirales	Virgaviridae	Tobamovirus	Tobacco mosaic virus	plant & fungal viruses	6.257	73316	0.00232325	97.982	99.7763	0.977628	0	Blastn
Alsuviricetes	Martellivirales	Virgaviridae	Tobamovirus	Pepper mild mottle virus	plant & fungal viruses	6.386	2367284	0.0750149	99.763	99.311	0.990756	0.75706	Blastn
Alsuviricetes	Martellivirales	Virgaviridae	Tobamovirus	Paprika mild mottle virus	plant & fungal viruses	4.587	16251	0.000514965	99.128	100	0.99128	0.657942	Blastn
Alsuviricetes	Martellivirales	Virgaviridae	Tobamovirus	Tomato brown rugose fruit virus	plant & fungal viruses	6.413	1162748	0.0368454	99.749	99.4542	0.992046	0.754741	Blastn
*Total viral reads=3155750899

## Sheet: Supplementary Table 3
Characteristics of the most common eukaryotic viruses in the UC cohort (n=304)
Viral species	Pepper mild mottle virus	Pepino Mosaic virus
Viral genus	Tobamovirus	Potexvirus
Viral family	Virgaviridae	Alphaflexiviridae
Host	bell, hot and ornamental pepper	tomato plants
NR-contigs (#)	1	4
Reads (#)	2367284	1288233
Best AS	> 0.99	> 0.98
Presence (#)	31	37
Presence (%)	10.2	12.2

## Sheet: Supplementary Table 4
Complete UC cohort (Univariate dbRDA)
Metadata	F	r2	r2adjusted	p-value	AdjP
Patient identifier	5.65	0.633	0.549	0.001	0.00125
Disease location	4.65	0.0503	0.0407	0.001	0.00125
FMT Treatment profile	3.04	0.0443	0.0314	0.001	0.00125
Extra-intestinal manifestation	3.01	0.0304	0.0212	0.001	0.00125
Disease status	5.85	0.0215	0.0182	0.001	0.00125
Calprotectin	3.97	0.0211	0.0162	0.001	0.00125
Endoscopic outcome	4.53	0.0200	0.0160	0.001	0.00125
Treatment (-concomitant)	4.40	0.0163	0.0130	0.001	0.00125
Family history of UC	3.23	0.0143	0.0103	0.001	0.00125
Number IBD treatments (-concomitant)	3.50	0.0130	0.00967	0.001	0.00125
Sex	2.97	0.0132	0.00915	0.001	0.00125
Age	2.92	0.0129	0.00891	0.001	0.00125
Fecal moisture	2.18	0.0141	0.00809	0.001	0.00125
Disease duration	2.46	0.0116	0.00728	0.001	0.00125
Smoking	2.52	0.00937	0.00606	0.001	0.00125
Bacterial cellcount	2.17	0.00989	0.00580	0.001	0.00125
Hemoglobin	1.72	0.00997	0.00464	0.007	0.00824
BMI	1.60	0.00820	0.00350	0.018	0.0189
CRP	1.62	0.00756	0.00333	0.014	0.0156
Timemepoints	0.884	0.151	0.00160	1.00	1.00
Complete UC cohort (Forward stepwise multivariate dbRDA)
Metadata	Cumulative R2	Contribution to cumulative R2	AIC	F	Pr(>F)
Patient identifier	0.549	0.549	1312.7	5.65	0.002
FMT Treatment profile	0.555	0.600	1313.9	1.37	0.022
Treatment (-concomitant)	0.557	0.200	1314.1	1.41	0.038
Total	0.557

## Sheet: Supplementary Table 5
FMT untreated cohort (Univariate dbRDA)
Metadata	F	r2	r2adjusted	p-value	AdjP
Calprotectin	1.84	0.0530	0.0243	0.001	0.0160
Fecal moisture	1.30	0.0382	0.00909	0.088	0.568
Number IBD treatments (-concomitant)	1.25	0.0306	0.00634	0.116	0.568
BMI	1.19	0.0371	0.00605	0.150	0.568
Endoscopic outcome	1.17	0.0286	0.00428	0.178	0.568
Age	1.14	0.0280	0.00368	0.225	0.568
Treatment (-concomitant)	1.11	0.0272	0.00291	0.264	0.568
Hemoglobin	1.10	0.0284	0.00279	0.284	0.568
Disease location	1.02	0.0502	0.00153	0.363	0.645
Sex	1.01	0.0249	0.000480	0.418	0.669
CRP	0.981	0.0247	-0.000300	0.524	0.759
Bacterial cellcount	0.949	0.0233	-0.00108	0.569	0.759
Extra-intestinal manifestation	0.941	0.0526	-0.00312	0.658	0.810
Family history of UC	0.784	0.0193	-0.00517	0.866	0.960
Smoking	0.712	0.0176	-0.00695	0.956	0.960
Disease duration	0.690	0.0180	-0.00788	0.960	0.960
FMT Treatment profile	NA	NA	NA	NA	NA
Patient identifier	NA	NA	NA	NA	NA
Disease status	NA	NA	NA	NA	NA
Timemepoints	NA	NA	NA	NA	NA

## Sheet: Supplementary Table 6
FMT treated cohort (Univariate dbRDA)
Metadata	F	r2	r2adjusted	p-value	AdjP
Disease location	2.31	0.0348	0.0207	0.001	0.00317
Extra-intestinal manifestation	2.09	0.0360	0.0198	0.001	0.00317
Endoscopic outcome	1.90	0.0288	0.0146	0.001	0.00317
FMT Treatment profile	2.62	0.0198	0.0127	0.001	0.00317
Sex	2.06	0.0157	0.00856	0.002	0.00422
Disease duration	1.91	0.0152	0.00773	0.002	0.00422
Age	1.94	0.0148	0.00762	0.001	0.00317
Bacterial cellcount	1.91	0.0147	0.00748	0.003	0.00570
Treatment (-concomitant)	1.91	0.0146	0.00742	0.005	0.00792
Smoking	1.89	0.0144	0.00723	0.002	0.00422
Calprotectin	1.70	0.0154	0.00680	0.011	0.00149
Fecal moisture	1.62	0.0145	0.00604	0.009	0.00132
CRP	1.66	0.0141	0.00604	0.013	0.00165
Number IBD treatments (-concomitant)	1.70	0.0129	0.00584	0.005	0.00792
Family history of UC	1.53	0.0117	0.00454	0.024	0.0285
Hemoglobin	1.42	0.0116	0.00391	0.039	0.0436
BMI	1.03	0.00100	0.000740	0.413	0.436
Timemepoints	0.716	0.0221	-0.00683	'1.00	1.00
Patient identifier	NA	NA	NA	NA	NA
Disease status	NA	NA	NA	NA	NA
FMT treated cohort (Forward stepwise multivariate dbRDA)
Metadata	Cumulative R2	Contribution to cumulative R2	AIC	F	Pr(>F)
Disease location	0.0207	0.0207	563.29	2.31	0.00200
FMT Treatment profile	0.0344	0.0137	563.51	1.85	0.00200
Endoscopic outcome	0.0496	0.0152	562.47	2.94	0.00200
Age	0.0585	0.00890	562.26	2.11	0.00200
Treatment (-concomitant)	0.0673	0.00880	562.06	2.09	0.00200
Smoking	0.0756	0.00830	562.90	2.03	0.00400
Total	0.0756

## Sheet: Supplementary Table 7
FMT treated cohort (generalized linear mixed-effect model)
Response variable	Predictor variable (fixed effect)	Random Effect	Chi-squared	p-value	AdjP
FMT treatment profile	Disease location	Patient identifier	2.28	0.319	0.556
FMT treatment profile	Endoscopic outcome	Patient identifier	0.583	0.445	0.556
FMT treatment profile	Age	Patient identifier	1.21	0.272	0.556
FMT treatment profile	Treatment (-concomitant)	Patient identifier	6e-04	0.980	0.980
FMT treatment profile	Smoking	Patient identifier	0.742	0.389	0.556

## Sheet: Supplementary Table 8
Autologous FMT-treated UC cohort (linear mixed-effect model)
Response variable	Reference	Predictor variable (fixed effect)	Random Effect	N	Chi-squared	p-value	AdjP
Bray-Curtis dissimilarity (to donor)	Timepoint (Baseline)	Timepoint (week 4)	Patient identifier	15	0.0738	0.173	0.207
Bray-Curtis dissimilarity (to donor)	Timepoint (Baseline)	Timepoint (week 8)	Patient identifier	18	0.120	0.0218	0.0327
Bray-Curtis dissimilarity (to donor)	Timepoint (Baseline)	Timepoint (week 12)	Patient identifier	6	0.0812	0.273	0.273
Bray-Curtis dissimilarity (to donor)	Timepoint (Baseline)	Timepoint (month 6)	Patient identifier	7	0.199	0.00570	0.0171
Bray-Curtis dissimilarity (to donor)	Timepoint (Baseline)	Timepoint (month 12)	Patient identifier	5	0.194	0.0169	0.0327
Allogenic FMT-treated UC cohort (linear mixed-effect model)
Response variable	Reference	Predictor variable (fixed effect)	Random Effect	N	Chi-squared	p-value	AdjP
Bray-Curtis dissimilarity (to donor)	Timepoint (Baseline)	Timepoint (week 4)	Patient identifier	18	-0.0821	0.00774	0.0232
Bray-Curtis dissimilarity (to donor)	Timepoint (Baseline)	Timepoint (week 8)	Patient identifier	24	-0.0707	0.0148	0.0295
Bray-Curtis dissimilarity (to donor)	Timepoint (Baseline)	Timepoint (week 12)	Patient identifier	13	-0.0428	0.202	0.242
Bray-Curtis dissimilarity (to donor)	Timepoint (Baseline)	Timepoint (month 6)	Patient identifier	10	-0.0401	0.275	0.275
Bray-Curtis dissimilarity (to donor)	Timepoint (Baseline)	Timepoint (month 12)	Patient identifier	6	-0.0614	0.171	0.242

## Sheet: Supplementary Table 9
Autologous FMT-treated UC cohort (linear mixed-effect model)
Response variable	Reference	Predictor variable (fixed effect)	Random Effect	N	Chi-squared	p-value	AdjP
Shared donor genera (%)	Timepoint (Baseline)	Timepoint (week 4)	Patient identifier	15	3.52	0.585	0.757
Shared donor genera (%)	Timepoint (Baseline)	Timepoint (week 8)	Patient identifier	18	-2.94	0.630	0.757
Shared donor genera (%)	Timepoint (Baseline)	Timepoint (week 12)	Patient identifier	6	2.56	0.773	0.773
Shared donor genera (%)	Timepoint (Baseline)	Timepoint (month 6)	Patient identifier	7	-17.4	0.0419	0.126
Shared donor genera (%)	Timepoint (Baseline)	Timepoint (month 12)	Patient identifier	5	-12.9	0.179	0.358
Allogenic FMT-treated UC cohort (linear mixed-effect model)
Response variable	Reference	Predictor variable (fixed effect)	Random Effect	N	Chi-squared	p-value	AdjP
Shared donor genera (%)	Timepoint (Baseline)	Timepoint (week 4)	Patient identifier	18	8.43	0.0424	0.0849
Shared donor genera (%)	Timepoint (Baseline)	Timepoint (week 8)	Patient identifier	24	10.5	0.000829	0.0249
Shared donor genera (%)	Timepoint (Baseline)	Timepoint (week 12)	Patient identifier	13	4.24	0.0353	0.353
Shared donor genera (%)	Timepoint (Baseline)	Timepoint (month 6)	Patient identifier	10	5.89	0.241	0.289
Shared donor genera (%)	Timepoint (Baseline)	Timepoint (month 12)	Patient identifier	6	11.1	0.0698	0.105

[truncated: 6 more sheets: Supplementary Table 10, Supplementary Table 11, Supplementary Table 12, Supplementary Table 13, Supplementary Table 14, Supplementary Table 15]
